# Supplementary material for: QTL detection for growth and latex production in a full-sib rubber tree population cultivated under suboptimal climate conditions
Source: BMC Plant Biol. 2018 Oct 10;18:223. doi: 10.1186/s12870-018-1450-y (PMC6180592; doi:10.1186/s12870-018-1450-y)
Supplement: Supplementary file 2 — Table S6. Characteristics of sHbCIR and sHbUNI SNP markers. (XLSX 20 kb) [file 12870_2018_1450_MOESM2_ESM.xlsx]

## Sheet: Feuil1
Table S6
Characteristics of sHbCIR and sHbUNI snp markers.
1: Hevea EST ID in GenBank with a high identity with 101-pb sequence
Name	Type of SNP	Contig	GenBank ID1	PR255	PB217	NCBI Reference Sequence	Best BLASTX hit	Organism	E-value
sHbCIR0007	AACATTAACAGCATTGACAGAGCCCAAATAACTATAGCTTTTGTATGCAG[Y]TGATCCACCTGCGGTGTTGGAGATACCCCTGAAGACGATAATGTTTTCCA	contig03821	_	CT	CT	XP_002520036.1	mta/sah nucleosidase, putative	Ricinus communis	3e-74
sHbCIR0009	ATCTGCCTCGTCATCTTCAGATCTGCCCCATCTACCGCCAAGTGCCATAG[Y]CATCATCTCATATATCTTGTTACCCAACTCAGCTGGGCTGTCAGGCGAAA	contig02032	_	TT	CT	XP_002514573.1	heat shock protein, putative	Ricinus communis	4e-166
sHbCIR0010	TGAATTGGGGTGTTCCATCCGGTCTCCTCATTCTTTTTAGTGAGTAGTTC[R]TTAAGAAGCTTCACATCTTCAAACTCTCCTGTCAGGGTTGATCCCAAAAT	contig00944	_	AG	AG	XP_002318327.1	predicted protein	Populus trichocarpa	0
sHbCIR0012	GGCTATAATTGGCTTCAGATAATCAACATAAGGGGTCCTAGCCCTCTCCT[S]GCGGCTCATGCTCATTCTCGCCTCTCTTTGCTTCCTATCATGGTACTGTT	contig00386	_	CG	CC	XP_002529741.1	isocitrate lyase, putative	Ricinus communis	0
sHbCIR0014	AGCCTTCTGTTTCTCTTTCTCAATGCCAAACTTTGGCTTCCACTTTGTCT[S]CCTGAGTGACTCTGCAACCTTTTCATTGTCTGCAATCAAGATATTTCCAA	contig00599	_	GG	CG	XP_002511066.1	calnexin, putative	Ricinus communis	0
sHbCIR0016	CTATCTGTTTTATCTAAACCAGAGGATTTTCTGTTTGAAGCTCTTGCTTT[Y]GCAGCTTTTCTTGCCCTTTTATCTTGTGCTGGGGTTTGTATTTTCATGAT	contig00764	EC607832.1	CT	TT	XP_002528841.1	conserved hypothetical protein	Ricinus communis	3e-160
sHbCIR0019	TGAATCTTCATCTTCCGCTGATCCACCACCTGGGGCTCCACCAGATCTCT[K]ATATACAGACGTGATGATTGGGTTGCAAACAGCTTCAACCTCCTTGAGCT	contig00331	_	TT	GT	XP_002518865.1	heat shock protein, putative	Ricinus communis	0
sHbCIR0025	GCCTTCAGTTTTTGCAGCTGCTGATGTGAAGGTAACTGCATTTGTTGGAT[S]GTCCCTTACAGTCAAGCTTAGAACTTCAGACCTTGAATAATGCCCAACCA	contig01629	JG294590.1	CG	CG	XP_002523857.1	Nitrilase, putative	Ricinus communis	0
sHbCIR0034	CGCAATGTGGTAATTGAACAAAGTTTTGGTGCCCCCAAAGTGACAAAGGA[Y]GGCGTGACTGTTGCAAAGAGCATTGAATTCAAGGACAAAGTCAAGAATGT	contig07061	JG006890.1	CT	CT	XP_002518171.1	chaperonin-60kD, ch60, putative	Ricinus communis	6e-93
sHbCIR0035	CCCATCATTGAGCTTGCAGGAGGCACCTGGTGGGAGCAGCCTGGTATAGA[M]TCGGTTCTTGACATTACCGCTTGTCTAAAGGACGGCAATCTTGTTAGTTC	contig01627	_	AC	CC	XP_002881620.1	yellow-leaf-specific gene 5	Arabidopsis lyrata subsp. lyrata	9e-136
sHbCIR0039	CATGCTGTGGATTGGCCACAGATGGAGACAGCTGAAAATGCAACGCTAAA[Y]TCCCTGCTCTCCCTGATGATACCGTCGTTTTGGGCAGCAAATGGCGTGAA	contig05031	_	CT	TT	XP_002525871.1	Alpha-amylase/subtilisin inhibitor precursor, putative	Ricinus communis	8e-69
sHbCIR0040	TCATCATGCTCTGAGTTTTGAGAAGATAGATAGAAAGCAGTAACAGTTCC[R]GCTGAATCCCCAGGAACCAACTTCATTTGCATACTGAAGTGGCCGAACAA	contig03524	_	AG	AG	XP_002512703.1	Xyloglucan endotransglucosylase/hydrolase protein A precursor, putative	Ricinus communis	2e-159
sHbCIR0046	TGCTTAAGGACTTGACCGTAAAAGATACCTTGACAGATGTGATTATACCT[R]CATTTGACATCAAGCTTCTTCTCCCAGTCATCTTCTCATCTGATGATGCG	contig02035	JG011206.1	AG	AA	XP_002310157.1	predicted protein	Populus trichocarpa	3e-83
sHbCIR0048	TTTTCCACCAGCTGATGGACAGACAAAGTGGCATTGTAAGGTTCCACAAC[Y]GTATCAGAGACCTTGGGAGAGGGGAACACCGAAAAAGTCAACATCATCCT	contig02887	_	CT	TT	XP_002510784.1	tubulin beta chain, putative	Ricinus communis	0
sHbCIR0057	CGTTTCTCCTCAGTGTAGGCGAAGTATATGCTCTCATCAGCACCAGGGGA[R]ACGATGTTGAATTTGGGATCAAAGACATCAATACCATGAACAACACGGTA	contig00060	KC832927.1	GG	AG	XP_002324136.1	hypothetical protein POPTRDRAFT_835735	Populus trichocarpa	0
sHbCIR0058	GTCACTTTCATCGGGCTCAACAAAATCTCAAAGGAAGAGGGCTAAATCTC[S]TTCAAAGTGTAGAGGCGATACCCTGATGGATGCTGTGGATGAAGGATTTG	contig00070	_	CG	GG	XP_002532957.1	conserved hypothetical protein	Ricinus communis	0
sHbCIR0066	GGAACGGCTCCGAGTTTCTCCTCAACCTTTGGAGGATCTACAGGATTCTG[W]GGATCACTCTCTGCATTTGCTTGCAAATTCCGTCCTTGATCTGAGATGAG	contig00146	_	TT	AT	XP_002510550.1	endoplasmin, putative	Ricinus communis	0
sHbCIR0067	GTAAATGGTGTGGGTATAGCTATATACAGGAAGCCTACTTCCAATGACTG[Y]TATGAGAAAAGATCACAACAAGAGCCTCCACTGTGTGAAGCATCTGATGA	contig00148	_	CT	CT	XP_002516311.1	ATP binding protein, putative	Ricinus communis	0
sHbCIR0068	GAAGAAGAGGAAGGTCTCAATGACCACAGCGTTGTGGCCAAGTGCGCTGA[K]ATACAGACTGCAATCTCTGAAGGTGCCACATCTTTTCTGTTCACCGAATA	contig00150	AY514019.1	GT	TT	XP_002273207.1	PREDICTED: hypothetical protein	Vitis vinifera	0
sHbCIR0069	TTTCCAAGGGTTACATAGGCTGGAAAATCTCGGTCTAGTGTTCCAGCACC[W]ACAGTAGTTATCCAAGGAGCAACGTTGGACAAGCTGCCCTGACTTGGTCC	contig00151	_	TT	AT	XP_002510119.1	Xylem serine proteinase 1 precursor, putative	Ricinus communis	0
sHbCIR0073	TTCTGGCCCTCCTTCATCCTGGTAACGTAGTCCTTCAAGCTTGTCACCTC[R]TCACCACTCTTGGTTGAGTGATATCGGAGCAGATCAGCCAATTTGGCCCT	contig00177	_	GG	AG	XP_002513649.1	heat shock protein, putative	Ricinus communis	0
sHbCIR0076	CACCAGTGTTTCTGTACTTCCCATCAAAGCCAAATCTAGGATCTTGATAA[S]CAGTAGCAGGCATACCACCTGGCAAAATACCCCTTCCATTTGTATTATTC	contig00181	_	CG	CG	XP_002513402.1	yth domain-containing protein, putative	Ricinus communis	0
sHbCIR0078	ATTCCACCAACATATGGTGAGAACTGAGCATCTGTAATGGGTGAAAGGCG[Y]AGACTTGGGCTCAGCAAATAACTTGGAGACATCATGCCCTCATGGTAAGG	contig00205	_	CT	CT	XP_002530639.1	DNA-directed RNA polymerase II largest subunit, putative	Ricinus communis	0
sHbCIR0079	TTCCTTGTGTCAAACAGATCAAAAGGAGCCCTCTTGGGAGCAAAAAGGAT[R]GCCTTGAACTCAAGTTGGCCCTCCACTGAGAAGTGTTTCACAGCCAAATG	contig00251	_	AG	AG	XP_002532177.1	heat shock protein, putative	Ricinus communis	0
sHbCIR0082	ATGCTCTCTAGTTCCTTCATCTTGTCCTCAAATTCGTCTGCCTCAGCAAG[Y]TGGTTAGCATCCAACCACTGGATAGCCTGTTCAATAACATCCTCGATCTT	contig00284	_	CT	CC	XP_002528432.1	heat shock protein, putative	Ricinus communis	0
sHbCIR0084	TTAGAACCAAGACCTGGAAGTCTAAGAACAATTGATTGACCAGCTTTTCC[W]GTGAAATCCTCCTCAGAAGAGGCTTCACTTAAGAGACCACCCAAATGGGC	contig00461	_	TT	AT	XP_002529380.1	leucine aminopeptidase, putative	Ricinus communis	0
sHbCIR0085	CGAGAAACCATTGGAATTAGCCTGGATAGTTCTTCTTCATCAAAATCAGA[W]GCGATGCCAAAGGTGGCCAGAAGTTGCAAGAAAGCATGTGCCTCCAAGGA	contig00498	_	AT	AA	XP_002527289.1	conserved hypothetical protein	Ricinus communis	0
sHbCIR0086	ACCATGAATGAGACACCTCGAGCATGCATGAATGGATTCAGGGAATCCAC[R]GCTTCAATCAAACTCTCATTAATGATTTCAGAGTATGAATGTCCCTTCTT	contig00513	_	AG	AG	XP_002522568.1	ketol-acid reductoisomerase, chloroplast precursor, putative	Ricinus communis	0
sHbCIR0087	AGACGCCAAGTCTGATATTGTAGTGAAGATTGGACTTAGGAAGGGATCTC[R]TTCATTCAATGAAGCTCGTGCAGCTGGTTTTACTGAAGAGAATGGGACTC	contig00516	JG295763.1	AG	AG	XP_002525115.1	ketol-acid reductoisomerase, chloroplast precursor, putative	Ricinus communis	0
sHbCIR0090	TTAACGCTAATGCATAGAATTTCTGCCACTCCCTTCGATTTCAGCTCCTC[W]GCTCTCTCGATAAACCCTGGTACATGCTTCAAGCTACAAGTAGGGGTGAA	contig00567	CB377103.1	AT	TT	XP_002517728.1	conserved hypothetical protein	Ricinus communis	6e-163
sHbCIR0092	AAAATAAACTCTAGCAACGTCCTCCCTCAATCGACCCTTAGCAATCTTGG[M]GAACAACTCACCGCCTCGAACAAGTTCCATAGCGAAATAGATCTTAGATT	contig00653	_	AC	AA	XP_002309336.1	predicted protein	Populus trichocarpa	0
sHbCIR0095	TTCAAGAAATGCCGGAAGGCCAAGTGTGAGTATAGGAGCAAGTTGAAATA[R]TACCCATTTAGCTATCAGAGTGGGTCCGTCAGTCCCGATCTTAGTATCCA	contig00707	_	AG	AG	XP_002510320.1	cytochrome P450, putative	Ricinus communis	0
sHbCIR0100	GAGACACAACAAACGGTTGCATGTCAACTGGGCCACATTTTAACCCTGCT[R]GCAAAGAGCATGGTGCCCCTGAGGACGAGAATCGTCATGCTGGTGATCTG	contig00723	_	AA	AG	XP_002520341.1	NAC domain-containing protein, putative	Ricinus communis	8e-149
sHbCIR0194	CTGGAGTAAAATAGTCAGGATGTGCAACGTGCGTCAGCTTCTGTCCCTCT[R]TCTTCCTCGCTGGGTCTCCTTTCACCAGCTTCGGCCCTGTCTCTCTCGTC	contig00208	_	GG	AG	XP_002509997.1	Phosphoenolpyruvate carboxykinase [ATP], putative	Ricinus communis	0
sHbCIR0199	CTCATTGCTAACCAAAGTCATCTTGAAGAAAGCAGTTGTTTAAGCCCTGG[R]AGAAACTCTGATGCCTCAACCAAGCGTGGATCAATTTCCTTTCGAACTTA	contig00764	_	AG	GG	XP_002528841.1|	conserved hypothetical protein	Ricinus communis	3e-160
sHbCIR0202	AGTCTGATAGGATTAGCGTCATCGAAGGTTGATCCTGCAGCAGCGGCACA[R]AAGAGCAGAAGCAGTACAGAAGAGACAGTAACGCGAATGCGAGACATACC	contig01819	_	AG	AA	XP_002516273.1	cysteine protease, putative	Ricinus communis	0
sHbCIR0205	CCCCATATGATGACATTTTTCACATCACTAACTTCAACATCTAGCCTTTC[Y]GAGATTTGGCCTAATGCCCTGTTATGATCAAGTCGCGTAAGACATGTGAT	contig02588	_	TT	CT	XP_002511634.1	malate dehydrogenase, putative	Ricinus communis	2e-174
sHbCIR0206	AACGGTACTTCCACCTTCTCGAAACTCCCTTGCAGGTCTCTGCACACCCT[M]AGCAACTCAAACGCCGTAGCCGCGCGTGGCCTCATAACTACTCTCCTCGG	contig02596	_	AC	CC	XP_002311094.1	mtn21-like protein	Populus trichocarpa	1e-149
sHbCIR0213	GCTCACAGTCTTCAACCTCTTTTGACATTGACTTAAGTTCATTCACTAGA[S]CCTTTGTGGTCTTCTCAATACCCCTAGTAATCAGAACAGGGTTTGCACCA	contig00352	_	CG	GG	XP_002523404.1	rubisco subunit binding-protein beta subunit, rubb, putative	Ricinus communis	0
sHbCIR0214	AGAGTTGCCAGCGCTTCTTGCTCAATGTCTTCAGCAATAATCAGAATTGG[R]TATCCAGCCCTGATTGCCTCTTCCAGAATGTTAATGAGATCCCTTGCATT	contig00352	_	AG	GG	XP_002523404.1	rubisco subunit binding-protein beta subunit, rubb, putative	Ricinus communis	0
sHbCIR0227	GCGGCCAATCCTACACTACTAGCACTAACCCACATCCGCAACGAGATCAT[W]AGGCAAAATCCTCGGTTCATTGGTGCAAACTTGACGGAGAGCAAGAGCAG	contig02035	AJ223039.1	AT		XP_002310157.1	predicted protein	Populus trichocarpa	3e-83
sHbCIR0232	ACTGGCCTCATTGTAGTATACATTGATTCTTTCCAGCTGAAGATCTGAGC[M]GCCCTGGTAGCGACCAGTGGAGTCTATGCCGTGCTCCGCGCAGACAACTT	contig02887	_	CC	AC	XP_002510784.1	tubulin beta chain, putative	Ricinus communis	0
sHbCIR0233	CCGAAGGCGGCTGCCAAGCCTAAGGCTGCGCCTGCTAAGAGTAAGCCTGC[Y]GCAAAGCCTAAGGCTGCTCCGGCTAGACCAAAGCCAAAGGAGAGACCGGC	contig03160	_	TT	CT	XP_002306824.1	histone H1	Populus trichocarpa	9e-18
sHbCIR0235	ATCTTGTTGCTCTCTAGGTCTAGCTTGATGGTATCGTTAGCCTTGATAAG[K]GGATCTGGGTAGCGGATGGTGCGCCCATCATAGGTGTTCAGGTATGGGAT	contig03942	_	TT	GT	XP_002515668.1	40S ribosomal protein S4, putative	Ricinus communis	8e-135
sHbCIR0237	CCTTTTCCAATTGTAAAGACATTGCCCAGGCGAGTAGCAAACTCGTGACC[R]GTGGCGTCTTGAATGTGTATAGTTTCAAAACTCCCCTTGTGCTTCTCTCT	contig03942	_	AA	AG	XP_002515668.1	40S ribosomal protein S4, putative	Ricinus communis	8e-135
sHbCIR0240	ATCAATGGCATCCACCATGAAAAGAACCTCATAGCCTTTCTTCTTGAGCC[R]CTCTAGGAATGGTGAATTCTCAACTGCCTTCTTGCTCTCACCAGTAATAT	contig00138	AF521007.1	AG	GG	XP_002513649.1	heat shock protein, putative	Ricinus communis	0
sHbCIR0241	ACATCATTCAGAGTAGATAAAGTCTGGGCATAGTACTTCTCTGCCTCTGG[R]GTGCTCTTAATCTTGGCTGCATGGTCCAGGTCGCTGATGGATTGAAAGAG	contig05795	_	GG	AG	XP_002317273.1	hypothetical protein POPTRDRAFT_834003	Populus trichocarpa	1e-62
sHbCIR0252	GACGTCACAACCACACAAGGTGTGTTATCCAAACGATTGCTTATCTTCAC[R]TCATCCACATTCTCACTAGCAAGGGCACCCTTCCACCACTTGGTAAGCTC	contig00128	_	AA	AG	XP_002307732.1	predicted protein	Populus trichocarpa	0
sHbCIR0253	ATTAGCTCCTCACAGTTGTCCATGATGAAGACCCTCCTAACATAAAGCTT[R]ATATTGCTCATTTTCTTGCGGGTGTCAAAAAGATCAAACGGAGCCCTCTT	contig00138	AF521007.1	AG	GG	XP_002513649.1	heat shock protein, putative	Ricinus communis	0
sHbCIR0255	TGTTTTGTGGTCACAATGACCTTCTCCGCCACCAGATAAGCGGAGTAGAA[W]CCAACACCAAATTGACCGATCATGCTCACATCCGCACCAGCCTGCAATGC	contig00139	AF521007.1	AT	TT	XP_002513649.1	heat shock protein, putative	Ricinus communis	0
sHbCIR0256	TGAATCCTAGCAGAAAAGGTGTTTGGATCATCGAGGCTGAAGCCAGAGGT[Y]AGGAGAGCAGTCTCAAACAATAGTAACACAAGATCCTTGACAGATTTGTC	contig00138	AF521007.1	CT	TT	XP_002513649.1	heat shock protein, putative	Ricinus communis	0
sHbCIR0262	TTGGAGTTGAATCGTGTGTTGCGACCTGGTGGTTTCTTTGTGTGGTCTGC[Y]ACTCCTGTTTATCAGAAGAAGGTTGCTGAAGATGTTCAAATTTGGAAAGC	contig00148	_	CT	CC	XP_002516311.1	ATP binding protein, putative	Ricinus communis	0
sHbCIR0268	ATCTCAATGCATTTCTTCACAAGATTCTTCCTTATAACCTTGAGGATTTT[R]TTCTGTTGGAGCATCTCACGAGAAATGTTAAGAGGCAAATCATCAGAATC	contig00177	AF521007.1	GG	AG	XP_002513649.1	heat shock protein, putative	Ricinus communis	0
sHbCIR0273	ACATCCTCAACTTTCCCTTCCTCATCCTTCTTCTCCTCCTCATCCTCATC[R]TCAGATATCTCCTTCTCAGTAGTCTTCTCAATCCAGAGAGAGATTGGATA	contig00251	_	AG	AA	XP_002532177.1	heat shock protein, putative	Ricinus communis	0
sHbCIR0274	ACCAAGTATGCTGAGTAGAAACCAACACCAAACTGCCCAATCATACTAAC[R]TCTGCTCCAGCAGCCAAGGCCTCCATAAATTCTTTGGTACCAGACCTGGC	contig00251	_	AG	AG	XP_002532177.1	heat shock protein, putative	Ricinus communis	0
sHbCIR0276	TCTATGGCATCAACCATGAAGAGGACTTCATAACCCTTCTTCTTCAACTT[Y]TCAAGGAATGGAGAATTTTCAACTGCCTTCTTGCTTTCACCAGTGATGTA	contig00251	_	CT	CT	XP_002532177.1	heat shock protein, putative	Ricinus communis	0
sHbCIR0279	GAACTTCTTGAAATGAGACGTGTTGCTGCATACATCTACAAGAAGGCAGG[M]AGGTGGAAGCAGTCCATCGCATTGTCAAAGAAAGACAACCTGTACAAAGA	contig00518	_	AC	AA	XP_002528311.1	clathrin heavy chain, putative	Ricinus communis	0
sHbCIR0280	CAGAGCAATAATGTGTCTGCTGTCAACGAGGCTTTGAATCAAATCTATGT[R]GAGGAGGAAGACTATGAAAGATTGCGTGAATCAATTGATATGCATGACAA	contig00518	_	AG	AA	XP_002528311.1	clathrin heavy chain, putative	Ricinus communis	0
sHbCIR0281	TACTGGTCTCAGTGCGACCGATCTCTGGGTCAGAAGCTTGCATCTCGTCT[M]AACGTGAGGCCAAATTTCTAAAGACTGAGGATGAGACTACGAGTCACTGT	contig00527	_	AC	AC	XP_002510677.1	catalase, putative	Ricinus communis	0
sHbCIR0286	CAGAGTTCCTCTGAAGCTGATCAAGATGACACTGAGGACAATGACAACCA[M]AACCAGATAACTGCCGAAGACAGCAGTTCAAGTGAACAGCTTCTCGGTCA	contig00658	_	AC	AC	XP_002513102.1	conserved hypothetical protein	Ricinus communis	3e-90
sHbUNI298	TGGGGTTTGTACTGTTGAATAGATCAAGAGGAATGAAGAAAACTAAAGAA[K]CAAAGGAAAATATGAGGGATGAAGTTGTGAAGAGCTCAGAACAAGTGTTA		_			_
sHbUNI327	ATTCTATGCTAAGAAGCGGCAAGGGAAATTTTGATCTAGGGATTGTTGTA[S]TATTTTTCTATGGGTTGATCCCATTTGGCCTTTGTGTTGTGCTCAACTTT		_	CG	CG	_
sHbUNI385	GGAATATGCCCCACCAAAAGTTGTGAAGTTACATGAAAGATTGTGAGCGA[Y]GAAAGGCTGCCTAGAGTAGCTGGGATTTCTTCGCTGATATCGTTCATGCC		_	CT	CC	_
sHbUNI399	CAAATGCTCTCTGAGTTTCCTCGTAACTCTCCAAATTACCATTCTTCATC[R]TCTTCTATTGTTTCCCAACAATTGAAAAATGGGGAAAATGAGAAAATCCT		_		AG	_
sHbUNI449	GTGAAAATATGCAAATGATATGTTTTATTAGGGACTAGCTCATGAAGATT[S]AAGACACAGAGCTATGTTTAAAAGTTGATATTAAAATGTAATGCTAGAAC		_	CC	CG	_
sHbUNI473	ACCAAAGGAAAGGCATGTATAACTCCAGTCTAAGCTATACTATGCCTAAA[Y]GAGTGGCAAAGGAGGTACTAGTGTTTAGGTCTCGGACAGTAGTGATAAAG		_	CT	CC	_
sHbUNI488	TCTGAGTTGAATGTTTCTACATACATTATTTCACACTTATGCTTTGTTTC[R]TTGATATTCATTCCCAAATCTAGGACAGCCCAAGAGAGTATTGCCTTCTC		_	AG	AA	_
sHbUNI492	ACAAGATAGCAAGAAGAATATAGAGAAGGCAATATAAGAAGAGAAAAAGG[Y]AAGAAATAATTAAAAAGGTAACAAGAGAAAGTTCTATGTTATCTTTCCCT		_			_
sHbUNI497	GGAGTGCACTTCTTGTGCCGAGGACGAGGATATCTTAATGAAGGAAGAAA[Y]GGAAAGAGAAAGGCAGGAAGAGGAAGGAAAGAGGGAAGAGGAAGAAAGGA		_	CC	CT	_
sHbUNI502	GGCTTGATACTTCCGTAGCATTCAGTTTCAGAATCAATGGTGTTCATCTT[S]AATCTACAGTACTTGCCTTTTGCTTCACAAAATTTACATGTTGGATTGTA		_	CG	CC	_
sHbUNI507	AGTCGCTATCTTCCTAATGTTCTTAAAGAAGGAAATATGCTAATTATGTA[S]TTTTGTTTGATCATTAGGAATTTCTGATGCCTCTTAAAATAGATTTATAC		_	CG	GG	_
sHbUNI513	AGAACATAAAAAAAGCTCACAATAGATATATATTCTTGAGCATATCATTA[W]CTTGCTTAGTTGGAAGCAATTGGTGCAAATTGGGGCTCAATTCTCTCCAT		_	AT	AA	KX179469.1	Rubber elongation factor (REF) mRNA	Hevea brasiliensis	4e-43
sHbUNI514	TAAAACACAGTTTAATATTCAAACGAAAACATAGTCTCAACACTCAGGAT[S]AGAACATAAAAAAAGCTCACAATAGATATATATTCTTGAGCATATCATTA		_	CG	GG	KX179469.1	Rubber elongation factor (REF) mRNA	Hevea brasiliensis	4e-43
sHbUNI515	GCGCTGGCAAAGATGTCCTTTGAAGACAAAGATTTGACTGGTGATATCTC[Y]GGTCTTGGTCCATTCGAGTTG GATGCCTTGCAGGATTGGGAGTACAAGTT		_	CT	CT	_
sHbUNI517	GGATCTTCCAACTGCTTATCAACATGCCTTTGTTTTCATCAGACAATTGG[Y]GATGATTTTGCGGGATGCTATTACTATGAAAACTAAGGAATCATTTCGCA		_	CT	CC	XM_012226826.1	nucleolar complex protein 2 homolog	Jatropha curcas	6e-31
sHbUNI518	ATAACTAATCTCTATGCCACTTTGTTTGGACAGAATTTGAGGTTAGAGCC[R]CTGAAACCTGAGAAAAAGGCTATGTGGAAGAGAGAAATGGATTGTCTTCT		_	AG	AG	XM_002511816.2	rop guanine nucleotide exchange factor 2	Ricinus communis	8e-35
sHbUNI527	TTCTATATTTACTGACTCATGCATTGTTGTTCTCAAAGGTAAAATTGTGC[W]GGCAAAAGCAGCTTCATTTCCCACTTGGCGCACTGAAGCTATATCTACTT		_	AA	AT	_
sHbUNI528	CTAGCTCCAATATTTCTTCCAAGGTATACTCCCCCCAAACACTTGGACGT[M]TGTCTTGCTCTGTTATACTTTCGCATACCTTTGCCCATCCCTTATGAAAC		_	AC	AC	_
sHbUNI531	TTGTTGATGACTGCGAAAATTTACTCAGATCCTCAATTCTCACCTGTCGT[M]ATAATAGGACAGAGTTTAGGTTGCCAACTAGCCAGTTGAAGTCTATTATA		_	AC	AA	_
