# Supplementary material for: QTL detection for growth and latex production in a full-sib rubber tree population cultivated under suboptimal climate conditions
Source: BMC Plant Biol. 2018 Oct 10;18:223. doi: 10.1186/s12870-018-1450-y (PMC6180592; doi:10.1186/s12870-018-1450-y)
Supplement: Supplementary file 3 — Table S7. Characteristics of Hb_seq SNP markers and primers defined for genotyping with the Sequenom MassARRAY® platform. (XLSX 68 kb) [file 12870_2018_1450_MOESM3_ESM.xlsx]

## Sheet: Sequences_submitted_to_Sequenom
Table S7		Characteristics of Hb_seq SNP markers and primers defined for genotyping with the Sequenom MassARRAY® platform.
Num	SNP ID	Correspondence Sequence	SNP Positions *	SNP-numb	Polymorphism Type	Annotation	Sequences for Sequenom MassARRAY Design submission (maximum of 300 bp)
1	Hb_seq_01a	C924	247/298	2	G/C A/T	sp|P15252.2|REF_HEVBR - Rubber elongation factor protein	AAGAAACACAAGTATTTTTTACATTATTTTAATCCATTGTTCTTAATAAAACCTCCTCCAACTCAATCACGAAATTTATGTATCATTACATATTGGCCAATAATTCAATTGGCCCTTTATTCTCATTATGAATATTCAAAACACATAATAAAACACAGTTTAATATTCAAACGAAAACATAGTCTCAACACTCAGGAT[G/C]AGAACATAAAAAAAGCTCACAATAGATATATATTCTTGAGCATATCATTA[A/T]CTTGCTTAGTTGGAAGCAATTGGTGCAAATTGGGGCTCAATTCTCTCCAT
2	Hb_seq_02a	C141	80/136/149	3	A/T A/G A/G	gb|ACV50430.1| - copper chaperone [Jatropha curcas]	GAGCAAAAGGTTACAGTGAAAGGAAACGTGCAGCCAGAGGCAGTTCTTCAGACTGTTTCAAAGACCGGGAAGAAGACT[A/T]CCTTCTGGGAAGCAGAGGCACCTGCAGAGCCCGAAACAAAGCCTGCAGAAACTGTG[A/G]CTGTTGCTTGAT[A/G]TTAATTCATATGCTTTATGAACTAGTACTTCAATGGATCATAGATGGTCAAACTTAATATTTGCTGTGATGTATTTTGCCATAATTTAGCAC
3	Hb_seq_03a	C214	96	1	G/T	ref|XP_002300972.1| - NAC domain protein, IPR003441 [Populus trichocarpa]	CGTGCGAGGTGCAGAGTGAGCCCAAGTGGAAAGAATGGGGGAACGTAAATGCCCTTGATTTCCCGTATAATTACATGGATGCCACCATGGACAAT[G/T]CGTTCGCGTCGCAATTCCAGGGGAATAATCAGATGTCGCCGCTTCAGGATATGTTCATGTACCTACAGAAGCCGTTTTGAGTGGAAGACAAAGTGCAATCGCACGGCAACACGAGACTGAAAGTCTATGAGTGTGCTGTGGGAGAACGTAGAAAATAATTTATTCGGTGGTATCCACTTGTGGA
4	Hb_seq_04a	C395	717	1	G/T	gb|EOY06629.1| - Pathogenesis-related protein 10.5 [Theobroma cacao]	AATCCTGATGCTTATAACTAAATATCGATCGTCCCTGAAGTTTAAAAAAGTGCATGGCTATATATTGTGCTTTCTCTTTTACTTTTCTTTTTTGAGTTTGAAAGGCCATTCTACTTCTGGCCCTGGCCCTGGCAATAAAAGTTTGTTGTTGTTGCTTATAAAAAAAAAAAAAAAAAGTTTGTATTTGTATTGAGAAGATGGCTTGCACTTTATAACGA[G/T]CTAAATTATGGATTTTTCTTATATAAATTTAGTTCATCATGGATTCAATATATAAAATACATGATGTGGCTTATATATTAA
5	Hb_seq_05a	C545	384	1	A/G	gb|AAO63574.1| - HEVEIN [Hevea brasiliensis]	GCTCCAGTCCCTGTATTTGTCACCTACATATAGAATTAGATCCATATTAACATTGCGAAATTAAGGTTAATTAAGCTAATTATTCGGAGGAGACAAAAGGTGAGAAAACCATTATGATTTTCTTACACTCAAGCACTTTCCACAGGAGG[A/G]TTGGCCGTGTGCTCCGACGGGACCGCAGAATGCAGTCCAGCCATACTTGCTCCGCCATGAATATGGCTTGTTAGCATCCCATGTAGAGCAATATGCACTTGCGGCATTCAAGTCCCATCCATGATCCTGTGAATTATACAAATGGTACGT
6	Hb_seq_06a	C165	86/158	2	C/T	ref|XP_002262780.1| - membrane steroid-binding protein 2 [Vitis vinifera]	CTTATGCATTATTTGCGGGAAAGGATGCCAGCAGAGCGCTGGCAAAGATGTCCTTTGAAGACAAAGATTTGACTGGTGATATCTC[C/T]GGTCTTGGTCCATTCGAGTTGGATGCCTTGCAGGATTGGGAGTACAAGTTCATGAGCAAGTATGTTAAAGT[C/T]GGAACTATTAAGAAGTCTGTTCCAGTAACTGATGAAGCTGCTTCTGCTGGCGAAGCTGCTTCTGCTGGCGAACCTGC
7	Hb_seq_07a	clc541	319	1	G/T	lipid transfer protein precursor [Gossypium hirsutum]	GACTGTTTTCATCACTCGAACTCGTAACCTTCAATTTAAATTAAATTCTTGTATTGATTCTTTGGCTTATGGTTGCTGTGTTGCAGGGTAAAGTGAAAC[G/T]TTGGAGGAAGGACATGCATGGAGTGGAGATCAGAAGTCAGAATAAATGATATTGGCAGAATAAAATAAAAATGGGTGTTAGAGAGCCCAAAAAAAGCCCCA
8	Hb_seq_08a	clc555	168	1	C/T	Indole-3-acetic acid-induced protein ARG2, putative [Ricinus communis]	ACACAAGAAGCTTTCATAGAGAGAGAGAGAAGAGCCTTAGAGGTTCCGACGAGGCAGAGAGGTTTCTTCAGCTGCTGTGGAAAGGTTTCTTTCGACAAGAAAAGAAAAGTTTCTGCAGCATGATTGCTTCTTCCCTCCTTGTTCCTCCTAAGTCTCTCAATTTGAAT[C/T]GCAATGGCTCGTTCTTTCTCAAACGCAAAGGTTCTTTCTGCTTTCATCACCAAAGCAATCAACAGGCGAGGATTTTCAGCGGCTGCTGCTGCAC
9	Hb_seq_09a	clc589 (Hb_SNP11-60)	60	1	G/T	small rubber particle protein [Hevea brasiliensis]	AGGAAGAGAAGCTAAAGTATTTGGAATTTGTACAAGCGACTACAGATAATGCTGTAACT[G/T]CCCTCTCAAACATTTACCTTTATGCCAAGGACAATTCTGGTCCGTTGAAGCCTGGGGTCGAGACTATTGAGGGTGTGGCAAAGACCGTGGTTATTCCGGCCAGTAAAATTCCCACTGAAGCTATCAAGTTTGCAGACAGAGCGGTGAGTTTTTTTTTTCTTTGTTCAATTTTTGTG
10	Hb_seq_10a	clc599 (Hb_SNP8-475)	116	1	A/T	GDP-L-galactose phosphorylase [Malpighia glabra]	TGTGCTCATATCTGATTGTGGAAAGCGCATCTTTCTTTTGCCACAGTGTTACGCTGAGAAGTTAAGCTCTTGGGGAAGTGAGTCCTGAACTTCTTGATACCCAAGTGAACCCAGC[A/T]GTGTGGGAAATCAGTGGCCATATGGTGTTAAAGAGGAAGAAGGACTATGAGGAGGCATCTGAGGAGAATGCTTGGAGGCTGCTTGCTGAGGTTTCTCTTTCTGAAGCAAGATTTGAGGAAGTGAAKGCTCTCATCTTTGAAGCCATTTCCTGCAGGGATAAAGGCAGTGAGAACGATGCTCAGG
11	Hb_seq_11b	Contig_Hb_125027 (HB_SNP_19)	157/219	2	A/G C/T	1-deoxy-D-xylulose-5-phosphate synthase	CGACATCCTCTGCAGCGTCTCCCGGCGAATTAAAGCAGCCCGCTTACAGTTCCCAAGCTTTGATTCAAGGGAATAGGAAGGAATGGAGCCAGAGACTACTGATTTGATAATTTGTTCGTCATCATCAGATAAAGTACTGGTGGTTGTAGTCGAGAC[A/G]ATGGGTGCATGAATTTTGGTGGGAAGAGAGAGGGAGCAGTCAAGGGAAGGTGCAGCGCAAG[C/T]CCCCGTAGGACGAGTATCTTCCTTGATGATAATGTTATCATCATCGTATTCTTCGACATCCCAGGAATCGG
12	Hb_seq_12b	Contig_Hb_27703 (HB_SNP_13)	881	1	A/T	hydroxymethylglutaryl-CoA reductase (NADPH)	AAGATGTATCCAAAATAACTTTCTGAAGGGTAACACAGCTGCTTTGTTTAGTTGAGAAACTAGAAATAAATTATCAATCAAGTATATGTAGCATAATAATGGTCGGCAACTGTTGAGGGGGACAAACAAAGAAAAGTCC[A/T]TGTGGAGGAATATCTTTAAAATAAATGGAGCCCGCTTTGCTGGTAGATACTGCATTTGATATCCAGAGC
13	Hb_seq_13b	Contig_Hb_109288 (HB_SNP17)	505	1	A/T	hydroxymethylglutaryl-CoA reductase (NADPH)	CGGTGGTAGTGATGGCTGGAAATGAGATTTCCTCGACCACTTTCGGCTTCGGAGAAGGAAGCACAATTGGGCCCACTGCTTTTG[A/T]AGAAGAAACAATTGGCCGTGATAGTGGTGGTGCAGTAAGAGAGCAATCGAGAGCTTGCCCACATGGCGATTTCCGGGCATCTTCCTTGAGCAGAATTTGTTCCGCTGGCTCCTCCTCTTCATCATCCACAGCCCACCACATATCGGTTGTTGGAGGGCGTAAGATAACGGGACTG
14	Hb_seq_14b	Contig_Hb_109288 (HB_SNP17)	687	1	A/G	hydroxymethylglutaryl-CoA reductase (NADPH)	GAAGAAACAATTGGCCGTGATAGTGGTGGTGCAGTAAGAGAGCAATCGAGAGCTTGCCCACATGGCGATTTCCGGGCATCTTCCTTGAGCAGAATTTGTTCCGCTGGCTCCTCCTCTTCATCATCCACAGCCCACCACATATCGGTTGTTGGAGGGCGTAAGATAACGGGACTGAACAAA[A/G]TCAATACCAAAGAAGCCAAGAAGGTAAATGAAGGAAGCAAACAAAGCAACAATAGCAGCAATTTCAGAAAGAGTGACAACATGCAGAGGGGCGGAGGTGCGAATCTTCTCACG
15	Hb_seq_15b	Contig_Hb_115905 (HB_SNP18)	1466	1	A/C	hydroxymethylglutaryl-CoA reductase (NADPH)	TTGGACATACCCAACTGGCATCTCGCAACACTGCCCCAAGATTGACTCGTAATCAAAGCCCTCCAGTGGTAACCCAGAGAGAGACTTGCCAGTTATCCTCTGCAAGGCCTCGCGCCTGATTGCAGCAGCACGCTTACAATCCCCCAATTTAGACTCGAGGGAATA[A/C]GAAGGGATAGTTCCAGCCACAACAGATTTAATGA
16	Hb_seq_16b	Contig_Hb_91529 (HB_SNP_32)	250	1	C/T	1-deoxy-D-xylulose-5-phosphate synthase	AAGACCATCAAGGGCCAGAAAATGGGCAACATGAGATCCAAAGCCCCCAATTGATCCTTCTTCAACCGTTATCAAAACTTCATGTGATTTTGCTAGGCTTCGAATGAGGGYGTGATCCAAAGGTTTACAGAATCTAGCATCWGCTACTGTTAYAMGMAAGCCRTGGGGTTCCAMTAAAGAGGCAGCAGCCAAACAKCTCTGAACTGC[C/T]GTCCCATAACCCAAGAGTGCCACTCTTTCCCCTTCAATCAATATCCTGCCTTTTCCAACCTCAAGAGGAATGCCTTTGTTTCCTGGTGGCAG
17	Hb_seq_17b	Contig_Hb_96040 (HB_SNP_33)	785	1	G/T	1-deoxy-D-xylulose-5-phosphate synthase	TCTCTTAGAATTCTTCCTTTACCAATCTGTAATCCAAATTTTATCAGTTAGAAAATTATGCAGATGGAAAATTTTGTCAAATTTGTTTAGGTTTGTAAGTACCTCCAAAGGTGTCCCCTTGTTGTTAGG[G/T]GGAAGAGTGGTACCAATGCCATTTCCTCTAGGGTACCTAAAGCAACAAGGACGGTCATCAATGGCTGCAGCTGTAGCCACCATATGCATCAGTTCAGTCTCATCAGAAGGAGCCATAACC
18	Hb_seq_18b	Contig_Hb_96040 (HN_SNP_34)	1412	1	A/G	1-deoxy-D-xylulose-5-phosphate synthase	AACAGTTAAATGGAGTCCATAGAAACAAAAATTTTGTTAATATTTGTTTGAAGAAGAATGGCGTG[G/T]ACCATGCATCTTATCAGCAGCTATCTCAGCTGGAGTATAACCCTTCCCCTTCTCGGTGATCACATGGATAAGAAC[A/G]GGTCC[G/T]GGTGCTGGCAATGACTTGACCTTCTTTAATATAGTTACAAGGTCCTCCACGCTATGCCCATCTACAGGACCAATATAGTACAATCCTAGCTCTTCAAATAAGCTAGCGCCAGTACCAGCTGCCATTCCTCTCACATAGGAATCAACTTTAGC
19	Hb_seq_19b	Contig_Hb_97616 (HB_SNP_37)	195	1	A/G	1-deoxy-D-xylulose-5-phosphate synthase	GTTTATGATGCCTTTGGCGCCGGACATAGTTCCACAAGCATCTCTGCTGGTCTTGGAATGGCAGTTGCAAGGGACCTACTAGGGAAGAACAACAATGTCATTTCTGTAATTGGAGATGGAGCCATGACAGCTGGACAAGCATATGAGGCCATGAACAATGCAGGATTCCTTGATGCTAATCTAATTGTTATATT[A/G]AATGACAATAAGCAAGTATCTTTACCCACAGCTACTCTTGATGGCCCTGCAACTC
20	Hb_seq_20b	Contig_Hb_97616 (HB_SNP_37)	1393	1	A/G	1-deoxy-D-xylulose-5-phosphate synthase	GTGACAGTAGCTGATGCGAGATTTTGCAAACCTTTAGATACAGATCTTATCAGGCAATTGGCYAAGGAGCATGAGTTCCTCATTACAGT[A/G]GAAGAGGGTTCTATTGGAGGTTTTTCTTCCCATGTATCTCACTTCCTGAGTTTAAG
21	Hb_seq_21b	Contig_Hb_107075 (HB_SNP_39)	255	1	G/T	1-deoxy-D-xylulose-5-phosphate synthase	AAATGCATATCACCAATGTTGTCAGTGCCTCACATATAAACTAATTACTAGGAATTATATAGAGGGTACAAAAATCAGTGTAGAACTGTAGGCTCAGCAACATCTTAAGCTTCCATCTATCTTTTGGCTTTGTTCTCTGAGGCAGCTTCAATCA[G/T]TAAGCCTTATAGCAGGGAAAATATAGATTTCTAAGACATTAAAAGGAGAGCTTCACGGGTGCGGCCAAGTAATCTTAGTACAGTTGCAGCAATGTGGTGTCCAGTCAGCCCTGCCAGAGTAAGCTGTTCCTTTGGCAATGCATGT
22	Hb_seq_22b	Contig_Hb_111903 (HB_SNP_42)	847	1	C/T	1-deoxy-D-xylulose-5-phosphate synthase	TCATATGCTCTCTGTAGAAAGGCAGAAGGAATTATGCAAAATGGCTTCAACCCCCCACAAGATAAACCAGCAGAAAATGTAACCGCATGCTGCTCAGCCATTCCCACATCAAAAAACCTATCTGGAAATCTCTCCAGAATTAGTTGAAAAGCTTTTTCCATTTCCATTCCTGCATGAACAGTCACAATATCTTTGTCCTTCTCTGCCTCCATGA[C/T]CAAAGCCTCCGCAAAGCAATCACTATATGTTCTAGTATGAATACTATAGAGAGAAGAATCAGACACAAATGAACCTTTCCTGCAA
23	Hb_seq_23b	Contig_Hb_129382 (HB_SNP_47)	469	1	C/T	1-deoxy-D-xylulose-5-phosphate reductoisomerase	CTGCGAGTGCCACAACTCTGAATTTATCTGGATTCTCTGCCACGATGTCCAATGTCTGAGTCCCAATGGAGCCAGTGGATCCAACGACTGAAATAGGCTTTGGGCCATCCCAAGTCTTACGGCCTAAATCTGGAAAAGCTCTTCCTGGCCAGGCTGGTGGAGGAGGCTGGGCCGAACACTGCACTTTCTTCCCAAATGCTGC[C/T]CCAAAATCCTTCCTCTTTAAACTGAAACCACCTGGAAGCTTAGTAAGGTGGCTGGACTTGGTGGAATCTA
24	Hb_seq_24b	Contig_Hb_97044 (HB_SNP_55)	354	1	A/T	2-C-methyl-D-erythritol 2,4-cyclodiphosphate synthase	CCATGGATGCCCCAGTGGCACATAATTATCAAGATAATTGCCCTGAAAGCATGTCTCAAGGACATATGCCAACAAAAAAACATACAAAATACTATCTTCTCATGAACTATGCTTCGTTTTCAGATGTTTGTTTATTCCAAATCTTGGCCATGG[A/T]GGCACCCCCAGTTGTACATAACTGCAATGACAACAGCCCTGACGAAAATGGGCTTGCATGATGTACAAATACAAGTATTATAACAACATATCATGG
25	Hb_seq_25b	Contig_Hb_146058 (HB_SNP_62)	439	1	A/C	(E)-4-hydroxy-3-methylbut-2-enyl-diphosphate synthase	TTCACATACAAGGAAAGATTTCTACACGGTGCAGCTAGACTCTCTAAGATTTCAACTTCTGGCTTTTGCATTACATGTATAATAGAATATGTAAACTGTGACGTCCCTTTTACTGCCACTTTCTTCCTATATCCAAATTAGAATTACTTGATATTATTACTCTTCTGCAGGAGGATCGACCCAGCGGC[A/C]ATGATCTTTGATTAGCTGGATCAATGCATCGGTAGCTCCCTCCATTGCAATTCCACGCTTTACCACAGTCTTTCCAACATATAGGTCAATCTTTCCAGGAGCACCACCAAC
Num	SNP ID	Correspondence Sequence	SNP Positions *	SNP-numb	Polymorphism Type	Annotation	Sequences for Sequenom MassARRAY Design submission (maximum of 300 bp)
60	Hb_seq_60	clc620	860/880	2	A/C C/G	chlorophyll a-b binding protein CP26, chloroplastic-like [Glycine max]	TATTGAAGGTGAAGGAGATAAAGAATGGAAGACTTGCAATGTTTGCAATGTTGGGATTCTATTTCCAAGCTTATGTAACAGGAGAAGGACCTGTGGAAAACCTTGCCAA[A/C]CACCTCAGTGATCCTTTTG[C/G]CAACAATTTGCTTACTGTCCTTTCTGGTTCTGCTGAGAGAGCTCCAACTCTTTGAATCTCTTAATAAAAATTTACCTCTCTCTCTTGTTCTTTTACTCTTGCATTGTAAATCACCTATCCATCTCCTTTCTCAGACTTATCAACCCAATTGACATTATTAGCGATCCTTG
38	Hb_seq_38	clc250	726/804	2	C/T A/C	hydroxyproline-rich glycoprotein family protein [Arabidopsis lyrata subsp. lyrata]	AGTTGTCCTCGCCTATTGGAACAAAGGAGATCACCAGAAATGGAGGATCRCTCCACTCTGAATATATATGCTGGTATTGCAATTTATAACAGCCATGTTGAATTTGCCGGAGTATGAATCAGGAA[C/T]GTTGTATACTGTTGTGTTCCTTGAACATAAAATATCGATGTGTGGCCGAGACTTTACTACTACGATTTCTGCTATAT[A/C]TATTGTTGATGTGTATGATCTGTAATTGTATATCTATCTCATGTGTGAGCTATTGTAAGCATATGATGCAGTTCCTATGAAATTAATATATCTATTTATC
116	Hb_seq_116	Contig_Hb_20256	674 /696	2	A/T G/C	conserved hypothetical protein [Ricinus communis]	ATTGTCCCATATTCCATTGCCGGCCGCCGCGAACAAATTATTCGAAGGAAACTGCGACGCGTCGTTGCCGAAGCAGGTGGTGGGTAAATATGGGGGGCTATACTGGGCAGC[C/T]GTGCCGACGTCACCRTGAGAA[G/C]AAGAGAGAAACTGTGAGATTATCAATAAGAAGAGGAAGAGAGATGACCATGGGAGGAGACGAGCTGGGGTTGTTAAAGACATGTTTGGGTTTTTTTTAAAAAAAAAATAACAAAAAATGAAGGCCGAACTGAATGAT
190	Hb_seq_190	Contig_Hb_21423	609/614	2	G/T A/G	Ran GTPase binding protein, putative [Ricinus communis]	CCCAAGATATTAGCTTTCCGGATCCTGAAATGGCCATGGCAAATCCACATCCACCACCGCAAACATCCTTCCATGAATCACCGCAGTGACTTGATGATGCCGGAAGAGGTACTGGAACCAGAGAGAGTATCGGCGATTTCTCCGGGGAAACTCCGGGAAGATAACCGCACATATACACTGCCGTC[G/T]CTTT[A/G]CATTCTTCCATTTTCATATCTTCCTCTATTCGTTACCATTAATCGCCATCTCGACGAACAAAATTACTCAAAAAATGCAAATCACAGATAATGAAGAGCCTGTTAGAGA
56	Hb_seq_56	clc592	600/629	2	A/C A/T	Histone H3.3 [Arabidopsis thaliana]	CACCAATCTTTGCGCTATTCACGCCAAGAGGGTTACGATTATGCCCAAGGATATCCAACTAGCTAGGCGGATCCGTGGTGAACGTGCTTAATTAGATTTTTAATACTTGTTTGTTGGTCAGGGTCCCCTTTTAATTAGTTAATTTTCTATATTTCTCCATTTGG[A/C]CTTTGTAAAGAACTTATAAATTTGATAA[A/T]ACTGTGGAAAACATAAAACCTCTGAATTCCATTCAAGTTTCTTGTATTTTAATGTGATGTTGCACTCGGAATTATTGGCTGTTACTCAGAAGTTTTAACTTCTATT
58	Hb_seq_58	clc617	392/431/479	3	C/G A/G C/T	eukaryotic translation initiation factor 5A isoform VIII [Hevea brasiliensis]	AAGATATCGTCCCTTCTTCTCACAACTGTGATGTTCCCCATGTTACCCGTACTGATTATCAGCTGATTGATATCTCTGAGGATGGATTTGT[C/G]AGTCTGCTGACTGAGAATGGAAACACCAAGGATGACCT[A/G]AGGCTTCCAACTGATGAAAATCTGCTGACTCAGATCAAGGATGGATT[C/T]GCCGAGGGGAAAGATTTGGTTGTGACTGTGATGTCTTCCATGGGAGAGGAGCAGATTTGTGCTCTGAAGGACATTGGCCCGAAGTAAATGTCCCTCCCACTGTGTGGGGCTTGTCCATTGT
160	Hb_seq_160	Contig_Hb_20756	242/288/309	3	A/G A/C A/G	no hit	CATTGTACTAGGCGGCGGGCATCGTTCTCTTGTGAGATAGGAGCTCTGTGTCTCAATGAAGAAGGAGCTTCATGGACACTACAAGGCCGAGGGGCTTGTAATGC[A/G]CGTCTCTCCTAGGCCTGATGTTTCCATATAAGGCCGACGATGCTG[A/C]TCGGTATAAGGACCAATGAT[A/G]CTACTCTGTATAGGGGAACAAATATTATACATTGGCTTTTTGTTTAGTCATACAGTCAGATGATGCTTATTGCCTTGCTTTCGGACGATGCTTGTGGATGTATACGATAAAGGGCGACATCGTGCTAC
73	Hb_seq_73	clc754	204/307	2	A/G A/G	ASR-like protein 2 [Hevea brasiliensis]	AGAAGTACCCCGAACTAGGGGCTACTGGCGCTTATGCCTCGTATGAGAAACAC[A/G]AGGTAAAGAAAGACTCAGAACATGCTTATTTATAGTCACAAGATAGAAGAGG[A/G]AGGTGCTGAGTTGCCGTCGATGAGAAATATGAGAAGAAAGAGGCCAAGAAGTAGGATGAAGAAGCTTAATTATGAAAGGAAGCAACACAATCTTTWTTAATAAAGTATGTGTGTTTATATATATAWGTAAAATATCATGACCTAAATAATTAATCTCTCTTTACG
51	Hb_seq_51	clc564	185/214	2	C/T G/C	membrane family protein [Populus trichocarpa]	ACTCTCAAAAAACAGCCTTAAGAATATCATCTTCTCAAATTGGACAGTTAATTCAAAGACAGAAAGGTGGTGTTGTAGAGAGACAGAGCACAACTAGAGATCATAGAAAGAAATGGCCTCAACTTCAGCTGTTTCAATGGCCATGCCATTAACTTCTGCAAGCCAAAAGAGGGTTCTTCCAAGC[C/T]CAGAGGCCTTCTGCAAGCCATTGCCTGT[G/C]AGGCCATCTAAGGCTATGATGGCTTCAAAATCCAATGGAAGTTTTCAAGTCAAGGCTTCATTGAAGGAGAAGGCAGTCACTGGGTT
41	Hb_seq_41	clc292	165/211	2	C/T G/T	no hit no blastx	AAACTGGGAATAGAAAATCTGGTTCATTAGCTGGAAGTCGCCGAACAGAGTGAGACACGCAGATCCTTATCGCTTGAACCAAGATGAGAGCTAAGTGGAAGAAGAAGCGTATGAGGAGATTGAAGAGAAAGCGCCGAAAGATGAGGCAGAGATCCAAGTAGGCG[C/T]TTGGAATTTCAACAAGATGCGGTGTTCTCCTGTTACCTTCAGCTT[G/T]TGCTGCTTGAAGTTGATGGCTGGAGGTTGCTTTTATGGAAATGCTTCATTTTGTTTTGTCTTCTAATTTTAGTTTTAGCAACCGTTTTT
77	Hb_seq_77	clc881	146/192	2	A/T A/G	plastocyanin, chloroplastic [Solanum lycopersicum]	CGGAATAGAAAAGTTTGTAATTGATAAATTCTGCCTTTAAATTTGTTAAAGCACAGACAAAACAGAAAACCCAAGCTAATAAAAGACAAAAGAAACAAAAATCACACAAATAATGCCATAGCAAAACTACAAGTGTCAAATTATA[A/T]AAAAGAAAACACAAGGGCATCATACAAGTTAGGTTCACACCATAC[A/G]CTTACTCATTATGATTTATGAACCCTCCTACCTTACTGAAAAATAGAAGAGGAACATGAGATGATATGACTGTTAACCCCCACTTGGAGTTTAGTTAACTGTCACCTT
45	Hb_seq_45	clc310	145/232	2	A/G A/C	ABC transporter C family member 3-like [Glycine max]	TTCTGCTTCTGAGTCAAGGGCTTATCGAGGAATATGACACTCCAACTAGGTTATTAGAAAGCAATTCATCGTCATTTGCACAACTAGTGGCAGAGTACTCAGCGAGATCTAACTCCAGTTTTGAGAAGTTAAGCTGAATTCAAT[A/G]CTAAAGCTTCATAAACCACAGTATCAGAAAATAAGTTTGTTGATGACTGCGAAAATTTACTCAGATCCTCAATTCTCACCTGTCGT[A/C]ATAATAGGACAGAGTTTAGGTTGCCAACTAGCCAGTTGAAGTCTATTATAGTCATGTTTTACTTAAAC
86	Hb_seq_86	clc229	121/123	2	G/C A/C	latex abundant protein 1 [Hevea brasiliensis]	ATCAACGCAGAGTACACTAGCTATGCTCGTCCCAAGCCCCGACCTGCTCCTAACAGTCTTGGAAGTTGCCCTATTCTAGGGGGAAACGATGAAGAGAAGAAACATCACCACTGCCACCAC[G/C]A[A/C]CACGAGAAGCACTGTGATGACGAGTAATAGGGATTCATGCCATTATTTGCTACTAAATAAAGGATTGAGGCATGTTTCCTTTCGTGTAAGAGCTCTTTGTGAACTTGTGTGTTTCCTGCAGTGCAATGGATCATCTGTTACTAGTATTCATAACACCAGTAGCTAGTATCTATTAGG
59	Hb_seq_59	clc619	113/167/203	3	C/T A/T A/T	cytoplasmic ribosomal protein S13 [Panax ginseng]	ATCACGCAGAGTACATGGGGAGGGTTTGAAGGAGCAAGCTAAGCTGCTAAAGGAAGCGTAAATATCCTCAGTCCGCCACCATGGGTCGCATGCACAGTCGAGGTAAGGGTAT[C/T]TCGGCATCTGCTTTGCCTTACAAGAGGACACCTCCCAGTTGGCTCAAGATTTC[A/T]CCTCAGGATGTGGAGGATAACATCTGCAAGWTCGC[A/T]AAGAAAGGCTTGACGCCATCTCAAATTGGTGTCATCCTTCGTGATTCTCATGGGATTGCTCAAGTGAAAAGTGTTACTGGGAGCAAGATTTTGCGGA
117	Hb_seq_117	Contig_Hb_20257	4990	1	A/T	ATP binding protein, putative [Ricinus communis]	AGGCTGCCTCATCAAGCCATACAACACCTCAGCGATCTCGATTTCAATATCCTCCTGTGCTGAGAAAGTAAACTTAGAAGAGGATTTCGGCGGTCTCTGCTTCGGCCCATTAGGCTTCATCTTCTTCTTAACTGAGGCATTAGAAGAAGACGGCGAGACTGGAGC[A/T]GGGGACGCGGACGCTGAGGCCAACATCGCTGCTACGCTTGGTCCATTCGATCTCACCGGAGATGTGGAAGCTTGCCGATGAATTTGCTCAGTACCAACTCCACAACTTGAAGCCCATTCATGGGACCTCTTAGT
141	Hb_seq_141	Contig_Hb_20505	4408	1	C/T	Nucleoprotein TPR, putative [Ricinus communis]	TTTTCTTTGGAAGTCAACTATCAACTGTGTCAACTCAGCATTCCTTGCTTTGATGCTAATCATTTCATTTTCCTGCTGCTCATGTTTTTTCAAATAACTGTCAAGTCTTTCTTTTGCGAATTTTGCATCGAGATCCATTTTGTCA[C/T]GTTCTGATCGCAGTGATATGATTTCACTCCTTGATTTTGTCAATTCCCCTTCAAGAGATCTCAATCGTTCAGTAGCCTTTTCTTGGGCCACTTTGGCAGATTCCTGAGAGCCTTCAAGCAGAAGTAAGAGGTCTTTCCTTCCATCATCTGCCAC
165	Hb_seq_165	Contig_Hb_20842	3752	1	C/G	protein binding protein, putative [Ricinus communis]	TCAGACAGAAAGCCGCTGAGCTTTTAGAAATGGAACAGAAGATTAAGGCTGCTCACAACTTGAATGCAGAATTGTGCAGAACTGTTGAGGAACTGAAGAGGGAATGTGAAGAATCAAAAATGGCTAGAGAGAATATAGGGAAGCA[C/G]TTTCTTGCGCTTTCCAAAGATAGAATATTTCAGAAGAAGGAAATTGAATATCTTAAAGAAGCAAATGAAAATCTGGAATCAGAGGTGAGTAAATTATGCAAGGAAGTTGAAGAACGAAGGACTAGAGAAGAGAACTTGAGTTTGGAGTTGCAAG
210	Hb_seq_210	Contig_Hb_22199	3356	1	A/G	activating signal cointegrator 1 complex subunit 3, helc1, putative [Ricinus communis]	GACAAGGATCTTTCAGCAGAAATAATGCGGAAGCTTGAAGAACGGGGTGCTGATTTAGATCGTCTACAGGAGATGGAGGAAAGAGATATTGGAGCACTTATTCGTTATCCCCATGGAGGGAAGTTGATTAAGCAATATTTAGGGTACTTCCC[A/G]TGGATCCAGTTATCGGCAACCGTAAGTCCAATAACCAGGACTGTTTTGAAGGTGAATTTGCTCATAACTCCAGACTTCATTTGGAAAGATCGTTTTCATGGTGCTGCACAACGTTGGTGGATTCTTGTTGAGGATTCTGAGAATGA
189	Hb_seq_189	Contig_Hb_21291	3334	1	G/C	DNA (cytosine-5)-methyltransferase, putative [Ricinus communis]	TTCCCGATAGCTACAAGTTTGCTGGTAACATCCAACATAAACATCGGCAAATTGGAAATGCTGTTCCCCCACCATTGGCATATGCATTGGGGACTAAGCTCAAGGAGGCAATGAACAAGAAGGCCAAATAGTGAGAATGGCTCCTACAA[G/C]TCGGCCAATCATTACTGTAGAAATCTTTAGTCGTTTTGACCTTAAGAGAAATGCTCCCTTTATTGCTTGGTACAGAAAAAAACAAATTTGATTTCCCTTCAATTTTGGGAAACAGTTGGTTCTACCGGCCTTTATTCAGCGTTCGGGTT
156	Hb_seq_156	Contig_Hb_20690	3162	1	A/G	serine/threonine protein kinase, putative [Ricinus communis]	CATTGTAGCTTGGGTCAATAGGAAACTGAACAATCCTTGTGCCATATGTGTTTTCATTAGAATATCGATCCACACGAGCTTGTTGTGTTTGCACCAGTGGCTGAACAATGGTTGGCCTCATAGCTACTTGAGAAGATGTGGGTGTCATC[A/G]TCATATGCACAGCAGGAATATATTGATGAGAAGCCACGCTTGAATTACTGTCACGAATCTGCTGTTGAGTGTATGCAGATCCAGCAGTCCCCAACAACTGAGCATTGGGAAATCTCATCTGGGCAGGAAGATACATATAATCTGCATGAT
216	Hb_seq_216	Contig_Hb_22625	2871	1	A/T	pentatricopeptide repeat-containing protein, putative [Ricinus communis]	TGTGGATCAAAATCCTGTGACTTTTTTCAAGTTAGTTGAGGGTTGTATTAAATGTGGGGATGTGAAGAAGATATCCAAGCTTCACAATATGATGCAAGTGACCTTTCACTCCGCCAGTGTATTTTGTCATAAATTAATGGAGTTAGAGGTGTTCTCAAATGGCAAAGAAATGC[A/T]GGACCTGGATTCATGTATTATGTCTGAAGCTGTATGTTGATGAATGCTCAGTTAACTAAGTACTTGTTTCAAAGTTTG
123	Hb_seq_123	Contig_Hb_20335	2855	1	C/T	predicted protein [Populus trichocarpa]	GCTTCATCTCCATGTTCCAGCAGGGGCCACCCCCAAGGATGGGCCTAGTGCTGGTTGCACCATGATCACATCCTTGCTTTCCCTTGCCATGAAGAAGACTGTCAGGAGAGATCTAGCAATGACTGGGGAAGTTACACTAA[C/T]GGGGAAAATTCTTCCCATTGGCGGGGTTAAGGAGAAAACAATAGCAGCAAGGAGGAGTGAAGTGAAGACTATCATATTCCCATCAGCTAACAGAAGGGATTTTGATGAGCTTGCACCTAATGTGAAAGAGGGCCTAGATGTCCAC
159	Hb_seq_159	Contig_Hb_20715	2819	1	C/T	conserved hypothetical protein [Ricinus communis]	CATTCTCTCATTCCTTGTGCAACGTATATATTCGGACAGAGGGGATGTATAAGCAAACTTTTGTTAAATTTTATAGATTGACACTCTGGAAATGTGTATGCTTTTTGACCTGGTAATTCCAACATTCCTAGATTGGCTTGAATAGAAAA[C/T]AGCTATCATGAGTTGGAATTTGAGTTGTGGAGATAGATTACAACAGTTGCTGGATTGATGATCTACATTGAGAGCTAGAAGAATATGATGTGAAAAATGAGGGAATGCCTATTTGAATGCAAGGAGACGAGAAAGGAGGAGAGAGGAAGT
172	Hb_seq_172	Contig_Hb_20899	2805	1	C/T	pentatricopeptide repeat-containing protein, putative [Ricinus communis]	TCATCTCATTAAATGGATGAGAACTCACAATCAGACCCAAGTCATTTAGATTCTTCATGAGAGCTTCAGCTTTCACAGTGTCTCGTTCCTTTACATATCCATGAAGAAGAGGGAAAGAGGCAGCCTTTCTTGTAGCAGAATTGGG[C/T]AAAAGTTTGAAATACTCTTCAGCCTCCCTTAAACCATGCACTTTCATGATTAATTCTAATTTCACAGCATGATCTGCTGCTGACATGTGGAAATTATTTCGAGTATCCATCCATCTGAATATCTCAAGTGCGTGGTTGTATCGCCTAGATTTCG
164	Hb_seq_164	Contig_Hb_20838	2733	1	A/T	FACT complex subunit SPT16, putative [Ricinus communis]	GGGTCTTTGGGTTTTTAGTCTCTGTCTGCAAATTCTGAAAGCCAAGTGACACATTGAAAACCATTCCAGGTTTCAAAATTCGATCATTTTTGGAATTAAGACTAAGTCCTGACTCACGAAACTCAAGGCCAATTCCAGTTCC[A/T]GCAGTTTTAGTCAAGCTTCCAGCCAATTCAGGTGCGTCCTTCTCAACTACAGCAAGTGCTGCTTGATAAACAGCACTGACTTTGTTCCCAGATTTCAATGCACCGATTGCTGCTTCTTGGGCTTTAAGCAGGACTTCATATGCCTTGCTCTGCATGG
161	Hb_seq_161	Contig_Hb_20758	2611	1	A/G	GTP binding protein, putative [Ricinus communis]	AGATGATTGAAAAGATACAACACATTAGGGTGAAGTTCTTGAGGCTTGTCCAGCGACTTGGACATTCTCCTGAAGATTCAATAGTTGCACAAGTGCTACACAGGTTGGTCCTAGCTTCAGGTTTGCATGTTAGCCAAGAATTT[A/G]CCCTCGAAGATTCTAAGAAAATGGCCACGCAGCTTGAAGCTGAGGGCAAAGATGATTTAGACTTCTGTTTGAACATTTTAGTTATTGGAAAAAGTGGAGTGGGGAAAAGTGCAACCATTAATTCTATTTTTGGCCAGAAGAAAGTCATGATCAATG
167	Hb_seq_167	Contig_Hb_20868	2574	1	A/G	conserved hypothetical protein [Ricinus communis]	CTCATTACTTCCTCGAAAAGAACCATTGTTAGAAGCCTCATCAGATTCTCCAAATCCTCCATCTTCAGGCTTCATTATATTACTGTCTGAAGGTGGCGTGGATGATAAGGATGAGATATCATGGTAATCAGAAGGCAACTGTGAGTC[A/G]TTCCGAGGACGACGAGATGTAGTACTCCTCCTCTTCCTCACAGCACTGCTTGCATCACTAAACCCAAAACCCTCCATAATGGTCAAAGAGGTTGAAGCAAATGCCTAGTGCTTTCTGGGTGGTAATGAAAACCCTGAAATCCCTAAATCACC
171	Hb_seq_171	Contig_Hb_20898	2538	1	A/G	leucine-rich repeat-containing protein, putative [Ricinus communis]	TAGGATCTTCTTTCCATTGACACAGTTGTGTAGCTGTCTCTGCAAGTCACGCCAAAATAAGTGTTGGCGGAGTATATCAATAGCTTCAATGACCATTTTTGCTATCTGGGTCTTATCAAAAGACTCTGAAACACACACCCAAATTTTAT[A/G]CTCAAAATGGGCATCAACCTTTTCATCATTGAAGGCCAGCTGAGCCAGAGTTGTCTTTCCCATCCCCCCCATACCGACTATAGAGACAACAAGAGGACCACTAGGGCTAATTTCTCCTGGAATATCATCACACAGCTTACTTATTAAAGT
137	Hb_seq_137	Contig_Hb_20471	2511	1	A/T	pentatricopeptide repeat-containing protein, putative [Ricinus communis]	AAACTATTATAAACAGCGAGACTAGGACTCGTGCCATATTTTTCTCCAATAACATTAATTAGATTCAATGCCTCCTTCAAATAACCACCTTTACAAAGGGCTTGAGTCATAAACAGGCAGGATATGTTATTGAGGGGAATCTGTTTTTCC[A/T]GCATTACGTCCATATCTCCATGGCAAACAATGGATCAGGTGATCCTGCACAGTATCTAAAAATATCAACAAAGTCAGCAGCTCTTAATGACTTGTTTGCATGGCCAAGATCTGAAAGCAGATTGGACGCTCTGCCTCTGTCACCCAAGT
127	Hb_seq_127	Contig_Hb_20380	2454	1	A/G	S-adenosylmethionine-dependent methyltransferase, putative [Ricinus communis]	AGAAAGATCCTGCAAGAGCAAGAACTAAAATCACAGCTAAGCTCAACTTCAAAAGTAGCAACGTGAATTTGTGCCTGCTCCTTGGAGTCCCAATGCTGAATGGATCAGATGCAAAGCCATTTTCACTGCTCCCATATTTAGAAGGAGAATC[A/G]TTATCAGGGAGAAGTACTGGAAAAGGAAACTTGAGGGATAAATAAGTGTGATCCGAAGAACGATTCCTATCCAAATCCTCCTTTTCTGTTTTATCTTTCATTTGGGAGTCCCATAAATCGTGGTTGTTCCCTGAGATCCGCATACCTG
102	Hb_seq_102	Contig_Hb_20074	2424	1	G/T	conserved hypothetical protein [Ricinus communis]	AGCTGAGCAGTTATTATCTAAGGATGTCAAATTAATGTTGAGTTCCCCCAAGAAGTCTCCTCATCCGCTTCCTGTGACCAGACCACCTCTTGAACAGCCTAAGGCCTCAAAACCTTTAGTTAAAGCTTCCAGTGGCGG[G/T]ACTCTGAAGAAAGTCCAGTCTGGGTCTGGTAAGGTTTTGGGTCTGGTTTCTGATAGTTTGAATACTTCTCAGAATCATGTGGGGAGTCAAAGAAATAGACCAGGTATGTCTGGAGAAAGACAAAAAAATACTCCAAAAGGACAGATGGGTGACCCTGCTGT
158	Hb_seq_158	Contig_Hb_20705	2176	1	T/G	transcription initiation factor tfiid, putative [Ricinus communis]	CTGTAAAGGATGGTCATGTGTTTCTTATGGAGTATTGTGAGGAAAGACCTTTGTTATTGAGCAATTTTGGCATGGGTGCAAACCTGTGCACTTACTATCAGAAGTCAAGCCCCAGTGATCAAACTGGCATCTTGTTGCGCAATGGAAATA[T/G]CAGCTTGGGAAATGTTATGATATTAGAGCCTACTGATAAATCCCCTTTTCTTGGAGATATAAAAGCTGGTTGCAGCCAATCATCTCTTGAAACAAACATGTATAAAGCTCCAGTGTTCCCCCACAAGGTAGCAACCACTGATTATTTGT
175	Hb_seq_175	Contig_Hb_20915	2174	1	G/T	hypothetical protein RCOM_1407360 [Ricinus communis]	CTGTGTTCAACTGTTTAAGATTATGGGTCAAAGCATCTTTTTCCATGATTACAAGGAGCATTCAATAGGCAGGGTTTAGGCATGGGCATTATATGTCTGTTAGGTGTACCAACCAACACCAGGGAGGATCTCACTTCACCTACAACA[G/T]CTATTATTTGACGGAATGCTTGAATAGAAACTTCCAAGTTCCAACAGCTTGAGAATTCTTTAGATCCTATGAAACCTTCACTTTGTCTACTGCACAACAATGCTTATTGTGGTCTTTGTCAGGATGGATATATAAGGGTTTGAACAGGCGCC
155	Hb_seq_155	Contig_Hb_20674	2009	1	C/T	Voltage-dependent L-type calcium channel, putative [Ricinus communis]	ATAAAACAAACATCTGGTACAATGTGGTGCCATATGAAGTAAAAACTGTTTTCCCCTGCTGGGTATCTTCAAACATGACATATGCTAACCAACTGGAAAACAGAAGAAATAATAGCCACAGAGCCAAGACATTTACGTACGTTCCAAGCAT[C/T]CCAGCCAGTATGATGATGCCATTCTGCAAGTCCCTGATGCTCAGGATAAAAAGGATAACTCTTATATATGGGGCAATCCTGACAGGAAGAGAATCGATGGCCACAGGAGACAAATAGAGAGAATAAACCACTAAATCAGCCACCAAAA
199	Hb_seq_199	Contig_Hb_21752	1941	1	A/C	DNA binding protein, putative [Ricinus communis]	CTTTTGTTCTTATTGTTGGAACTTGAAATAGAAACTGAACGAGAGAAGAATTCTGATGTTCTTTTTTTTACCATTCAGTCCTTTAGCAGTTGCTGACAAACAAGGGGTCACGAGCTCTATTTTCATCCTTTAGCTT[A/C]TCTGCTGCAAATTGTTTATAGGATTTCATTGAAATCTGTCTGCTATTTATTTATTTGATCTTCAATGCTATTTATTAATTGCTAGTACTTGTCTGGATTTTTCCTTTCCACCAATATCTATTTATGAGCCTATGCATGTTGGCACA
106	Hb_seq_106	Contig_Hb_20143	1787	1	A/C	conserved hypothetical protein [Ricinus communis]	ATCCCTGAAAATGGCCTGAGATCATTAGGTGCAATCCAGGCCAGGGATCACATTGCCCACAATCTTTTGCATCATGGCCTTGCAGGCACTTCCTTCGTATAGCAAACTTTTTTGTTATAGCATGATTTTGTAGGCTGGATTTTATGTTTCTGCATTATTTTTTGTGGTATGGGTGGGTTGTCATGCTGTACTAGTTAGAGAATAAGATG[A/C]TTAGATTTTTTTGATGGGTCCATGTAAAATATTTTATTTTATCCATCCAAAAAA
130	Hb_seq_130	Contig_Hb_20399	1747	1	C/G	plant RNA cleavage stimulation factor, putative [Ricinus communis]	AGCATATGCATATTTCAGCATTTCTGAATCTGGAAGAGCCTTTAAAGCCCGTTGAAATACTTTGATTGCAGCATCTGTAGAGCCACTTTTTGCATGCCAAGTAGCATAGTCATACCATATATCAGGATAATGGTACAAATACAT[C/G]AGGCACTGCTCATAGGTGAATACAATTCGCTTATTGGAGGACACACTGTCTATCCTTTGGGGGTTTCCTTTTTCAAAAGCTAAAAGTCTTTTCCAAGCCATCCACTGCAGTTCTTCCTTGTGGGAGCCAGTTGGTGGTACAGCTAGCATATTCCA
178	Hb_seq_178	Contig_Hb_21000	1731	1	A/T	conserved hypothetical protein [Ricinus communis]	CGTAACAACCCGGCGCAGCACATTCCGGCGCTTACACTTGCGTACTAGGGTTAGGGCACGGTCGAGATTCTTGAAAACCTCGGCGATAATCCGACGAACAGGCCGCTCATAGAACGATTGAGCAGAACAGGTGAAGCGGACAAGTAACCGC[A/T]GCTTCTCAGCGAGCATATCGGTGTAATTGCCGATGGTACTACACTCTAACTTGAAGGAATCAGCCTCCTCAACAGCGGAGCGGACTCGCTCGGCGAGTAGGATCGGGTAACTGAGTTCCTCGCCGATTCGCTTCTCTTCCATGAGAAG
170	Hb_seq_170	Contig_Hb_20897	1727	1	A/T	amino acid transporter, putative [Ricinus communis]	GAGAAGAAGTAAAGTAAGTGACCAAAGAGAACAAGAACATAACAGCAGGACCGGCAATCCATCCAAGCTGAGCTACGGCCCAAGCCAAGGACAGAACACCAGACCCAATCACAGCTGTTATAATGTGAGCGCTCGCAGTCCAAACAGTTCCAG[A/T]GCGCCTGACGCGTCCATCATCATCAAACCACTTGGAGCCACCTTGAGAAGGCATGTCAACAGAGACACTGAAAACCTGGGGAGGAAAATGGTTCTTTGTAGCAGCGTTCTCAGCCATCTTCGAACAGGGCATTTAAAGAAAGATTC
177	Hb_seq_177	Contig_Hb_20948	1721	1	A/G	(Di)nucleoside polyphosphate hydrolase, putative [Ricinus communis]	ATTTACTGACTTGGTGACCAAGTAAGTTACGGGAAACTGCAAAAACGACGCGTAGCGATGGGTTTGTGTGAGTTCCTACCAAATCCCCAAGCATATCGCTTCTCTGGTCGAAATTGCCCTCCAAAGTTTGGCAAATTTGCGAGCGTGCCACTTTTGACGTGGAAGAATAAACGCCGGAAAGTGGCTGCTTCGTT[A/G]TCTCTAACAGCCTTATCGATGGAAACGCCTCCTCAAGGGTACAGAAGGAATGTTGGGATTTGTCTCGTTA
196	Hb_seq_196	Contig_Hb_21575	1708	1	C/T	Myosin heavy chain, embryonic smooth muscle isoform, putative [Ricinus communis]	TTCAGAGTCTGATGATGATGATGATGAGTCAGAGCCACCAGAGCTGACAGATGCAACTCGACCAGACTTGAGTGATCCCAGTTTTTGATCAGGAGTTAGCATTGGTGTGTCAGGGGCATTGCCAGCACCCTGCATTTGGAACTCTGATGGTATACTTTTGTATAATTCCACATTCAAA[C/T]GGTCATAGCGCTCAGCCAATGATCGATACAAACAATAGAATTTCTCAATTTCATCAATCAAATCTGGCCTAGTCTGTTTACACATATCAGCTTTCTTTGCTAGAGATGCACCATCCTGTTC
149	Hb_seq_149	Contig_Hb_20570	1670	1	C/T	conserved hypothetical protein [Ricinus communis]	AAGAGAAAACATCACGTTTGAAGATCTGTAACTGCAAACAGAACAGGTTTTGAAGATGAAGAATCATGCCCAAAATGTGAATACTTGGTTAAACTGTAGTTTCTTATTTCTTGTGAAGAATTACTAAAAATATCAGAAAATTTCCATTAATTAATAAATTAAAAAGGAAAAAAGAAGAAGGAAATGCAAAATTAGATAAGGATAACTTCTCTGAAACACCCGCTCTCGGCATTGAAGGATGAAGATGGA[C/T]GACATTTACAAGTGGCTCAACAACCATCTCAGGGGACAGGTTTTGACCCC
135	Hb_seq_135	Contig_Hb_20447	1658	1	A/T	ATP binding protein, putative [Ricinus communis]	TACCCATATAGAAGTCGTTCAAGCTGAAGCACACAGTACCCTTGGCCATCATACTTGAACATAAAACCTTGACAATTCTCCTTGTTCAAGCAGCTTGCTTCACAAGTAGAGACGTTTCTGACATTCAGGTTACTCTGATTTAATCC[A/T]CCAGTGAAATTGACATAATCGAGCCGAAGAAACTTAGTGTTTTTGGAGAGAGCAATTTTCCTTTCACAATCATCTTTATTTGCAGAACTTTTCGTGAATCCTGGTGGGCACTCGCAGGAGGTAGTATTTGAGCCATCACTCATACAGATAGCA
113	Hb_seq_113	Contig_Hb_20224	1622	1	C/T	conserved hypothetical protein [Ricinus communis]	AGTCAAGAAAATGAAGAAGAAAAGATGAATTCTTCTGAGAGAAGGGTAGATGGTTCAGTTATTGTTCAAGTTGTTGAAGAGCTACTACCTTCCCTTCCAAAGAGTAAAATGGAAAAACTGAAGGAGTTGATAGGCATTCTTTGAGCCTTTGG[C/T]GGCTACTAGATTATGTTTGAGTACCCCAGAATTCTTGTGGTGGTTACAAATGCTTTTGTTTTTTGATCAAGCCTGCCCATTGAGGATTTTTCTGTTGACCTCCAGACTTTGTTAAATAGGTGTGAGCCACTTGAGCAAGGAACTTGG
112	Hb_seq_112	Contig_Hb_20207	1591	1	C/T	conserved hypothetical protein [Ricinus communis]	AACCAGTTGACTCAGTGACCCTTCAACTTGGCCAAAGGCAAGCAAGTTCCTCAGCCCCTGCAGCATGTGAGGAAAGTTCATCAGCAATAGTAACTGGTGACTTTGTTTTGCAGAAAAGGGCTCCAACATCTATTTCAGCAAAACA[C/T]GAACATGCTGGAATTATCAGCAAGGAAGTTGCAGGTCCTAGTGAAGTATTTGGTAAAGAAGCAGTGAGCTTAGATCACGGTCAAAGATATCTGGGTGTTCAAACTACTCAAGGTATAATTTTAGATGAAAAATCATCTCCTGGTACGGAGA
119	Hb_seq_119	Contig_Hb_20305	1581	1	C/T	conserved hypothetical protein [Ricinus communis]	AGGCTGCATGAAGAACTTCCAATGAGGGCTTTTGAAAGCAGTGGCTGCACATTAAAGTGGTTGGGGATAGACAAGAATTGCTGGAAAAGCACTATGTTTCATCTTGAAAGAATTTTGAGGAAGCATGGCAGAATTATTGTGAGAAA[C/T]GATGGACCAATAATAGATTCTTATCAAGATTATACTGTTTCTGTCAGTTCAGATGATGCCCTAAGCAGCTCAGATGAGAATCTCCTGAAATTCATAGTCTTCAATGCTTGTTTTGGCACATCTTGGACTGTGATTGCTGGTTTGATGGATCCA
121	Hb_seq_121	Contig_Hb_20316	1573	1	A/G	conserved hypothetical protein [Ricinus communis]	GGGTTTCAGCACGTGAACCCCAGCGCAGTCGAACTATATCTGCTATAATACCCCACAAGGACCGTCCAGTCCTCTTAACAACAGTATTCTTAGTTGCTGTGCTGCCCTCTGGGGCTTCTGTCTCTGAAGGTTCCTGAAAAGA[C/T]GGGTCTGCCACATCCCACATTTCATCAGAAGGGCCCTTTACTCCAGAACCAACAGATGATCGCCTTGAGTCCTTTTCTTTCAACAGTAATTCTTCTGAAACATTTTGAACTGAACTCTTTCTTTTGTCCTTCTCACCTTCATACATTAAATTTTGGT
99	Hb_seq_99	Contig_Hb_20001	1548	1	G/C	UDP-glucosyltransferase, putative [Ricinus communis]	AGACCTGTAGATGCTGTGAAAAATTTCCCAATAAGGTCTAAAGGCAAGTTTTCAGAGTTTTCAGTGTTGGCGGGTAGGCCATAGTCGGCGACGGAGAAAGGAAGCTCGACGAGACAGATGTTGGGTTCAGGTGGGGATGAGGAGAAGTT[G/C]ATGGTGGAACGAAGGTATTGAATGTTGAAAGGGGTATTGGCGATGGTGACGGTGAAGCCAGTTCTGCAGCGGATTTGCCTTGCTAGAGCAAGAAAAGGTATGAGATGGCCATGAGCCATGAATGGTAACATCACTATGTGCTCATTCTGA
114	Hb_seq_114	Contig_Hb_20236	1528	1	C/T	puromycin-sensitive aminopeptidase, putative [Ricinus communis]	CAAGGATAGAAGCAGCTGGAGGCAAAGTTATACAATGGAATGGGCATCGTGTCTTTGGCGTTCTTGCAATGTCGAGGTCAATCGGTGATAGATATTTGAAACCATGATTATTCCAGAACCAGAAGTTATGTTTATTCCTCGGGCAAAAGA[C/T]GATGAATGCCTGATTCTGGCTAGTGATGGTCTATGGGATGTCATGTCAAATGAAGAGGCGTGCGATCTAGCTCGGAGACGAATTCTTGTCTGGCATAAAAGGAATGGTGCTGCAGTTCCCTCCTCAAGGGGTGAGGGAATTGATCCTGC
120	Hb_seq_120	Contig_Hb_20311	1508	1	A/G	nucleotidyltransferase, putative [Ricinus communis]	AATCAGATCTCGATCTTTCCCTTGACATAGTTGGAATGATGATAGGAGGCAATATGGGGTAAGGAAGTGAATCTCCTGCCTTCCCTTCAACATCACCTGACAAATTGGCCAAAGATCCTGCAACCTCCTCTGTAGCTGTGTCCGTC[A/G]CTGTTGATGAAGAATGCAGGACCTTGCCAGGTACTTCATTTCCTGATACAACATAACCAAGTGCCTGGTGTCCAGGGCCCAAAGGATCAAAAGGAGAACAAAAAGAAGCAGCAGTTGGTGAAGTCAAACCATTAGTACTATAAGAAGAAGAGA
201	Hb_seq_201	Contig_Hb_21786	1508	1	C/T	transcription factor, putative [Ricinus communis]	CTCTCAAAAAGAGCTGGTGGGCCTCCAAAGCTGCGTATTACAGGGATAGAGCTTCCGCAAAGTGGTTTCCGCCCTGCAGAGAGTGTACAAGAGACTGGCCGCCGCTTGGCAAAATACTGTGAGCTCCATAATGTTCCATTCGAATACAA[C/T]GCCATAGCAAAGAAATGGGAGACTGTTCAAGTTGATGACCTTAAGATTAGTAGTGACGAATTTGTTGCTGTGAATTGTCTTTTCCGATTTAGGAACCTACTTGATGAGACAGTTGTGGTTAACAGTCCCAGGAATACTGTTCTAAACT
126	Hb_seq_126	Contig_Hb_20380	1482	1	C/T	S-adenosylmethionine-dependent methyltransferase, putative [Ricinus communis]	CCTGGAACTATAGCAATTCTTTTTAGTAGTCTTTCTCCATACAACAGTTTCATCTTGTTGAGACAACATCTCCCAACAGATATTTTCCGCAAAATCTCGAACCAAGTTCCACCTTTTCAGATTCTCTCTGTTACGAGCATTCGTAAGAGG[C/T]GACGTCCAGACAAAATATCCACCAGGCTTTAAAACTCTATCAACTTCAATCAAGAAAATACCATCTTTTTGGTCCCAACCAATGCCACATCGTGCACAGTGCAACATATCAAAGGAAAGAGAAGGATATGGCAGCTGCTTTGAAGAAAA
125	Hb_seq_125	Contig_Hb_20345	1441	1	C/T	pentatricopeptide repeat-containing protein, putative [Ricinus communis]	GGGCTTCAATTGTATAATAGTAGGTCTCTGAATCCGGGACACACCCAAAGTCCTCAAACTTGTTGAAAACCTCTAAAGCCGCCTTCCCTTTTCCCAGCTTCGAAAACAAAGCTATCAACCGATTAAGCATCTCCACATTCAG[C/T]ACAACATTATCATTCTTAGCAACCTCCATAATTAAATCCCACAATGCATATGCATCTTTCTTTCTAAGGTCACCACAAATAGCTCGAACAAGCACATCAACTACGTCGGTAGTCACATTGATATCTGGCTCCTTAATCGCCCACTTGAAAAACCTAA
162	Hb_seq_162	Contig_Hb_20761	1430	1	G/C	PREDICTED: uncharacterized protein LOC100254457 [Vitis vinifera]	AGTACTCCAAGGCGCACACCACCCCACTCTTTCTCTGGCCAATCTCCTTAATCTTGCAACGAAACCATGCACCACGAAAACCTACGATAAAAGATCTTGCTTCTGCAAGTTGGCCCACTTTGAAAGGAAGGTTATGCTCATTCATGATGTTCCATCAACACAAGTAGCTCTCTT[G/C]AAATCGGAAAGGAGATGGAACTTGAAGGAGGGAGAGAGATGAAGAGACAAATAAGGATGAGATGGGTTTGTTGGATACGTCGGTGAACTGAAAAA
110	Hb_seq_110	Contig_Hb_20191	1335	1	A/C	Ubiquitin ligase SINAT2, putative [Ricinus communis]	ACCCTTATCTTGCAGTTTGAGCATAAAGTGTGTCCATTTGGGCACTGATGAATTGGAGGGTACATCAAATTTGAGCAGACAGGGCACTCCAGGAGCTCATGCACACCATTGTTGGAATAAACTCCATGCTTTCCACCCAAACCAAGATTACCTTT[A/C]GTTGTTGTACCATTATTCTCTACTTTTGCTGTTCCAATGTCATAGTCTGCAACTGTGGGGTGAGATTCAAGAACCTCTTTGCAAGTGCTGCCCCCAGGAGCCATTTCTATTCCAAATTGAGCAGTACTTCTAGTAGGATGACTG
203	Hb_seq_203	Contig_Hb_21901	1313	1	A/G	WRKY transcription factor, putative [Ricinus communis]	TCAGCTTCTTTATTTGATGAGATGCCAGAGATGGTTGAAGGCCGTGAAACCTGTAGCAAAGTTGAAGTTGGATCTGTCTGGAAAAATTCAAAGCCAGTGCCTAAGGATGTTAAAGTCGGTTCTGATTGGAAGGCTAATGGTATGGAAAGGAC[A/G]TCTTCAACATCTGTTGTAACTGAGCTTTCTGATCTGCTATCAGCCACCCATGGAAAATCTACGGGCACATTTAAATCAGCAGGAACTCCGGAGCTTTCTTCCACACTTGTTAGCAATGATGATGATGACGATGATGGGGCTACTCA
122	Hb_seq_122	Contig_Hb_20319	1289	1	C/T	catalytic, putative [Ricinus communis]	AGATCACTGCCTTAAAACAATTACAAGGTCATATATGGAGAACTGGATTTGAGAAAAATGAATTGGAAGGAGTAGTTTTTGATGACGTACCAGAAGCACTGGAGAAGTGGCAGTCCTTGGGCATCAAGGTGTATATGTATTCTAGCGGTAG[C/T]AGATTGGCTCAAAGACTTATATTTGGAAAGACAAATTATGGAGATTTGAGAAAATATTTGTCTGGATTTTTTGATACCGCTGTGGGGAACAAAAAAGAAACACGCAGCTATGTTGAAATTTCAGAGTCTTTGGGAGTTGATAAACCAT
186	Hb_seq_186	Contig_Hb_21189	1283	1	A/G	predicted protein [Populus trichocarpa]	AAGCCAAAATCTGCAAGCTTTATTTTCCCCGAGCTCATGAGAAGTACATTCTCTGGTTTTATATCTCTGTGCACAACTCCCATATCATGACAATACTTGATAACTGACATCACATCTTTAAATATATTAGCAGCCC[A/G]TTGTTCTGAGTACCGACCCTCTTTGACCATCTGGTCAATCAAACGCCCCCCACAGCATAACTCCATCACAAGATGAAAACTTTCTGTCTCCTCGTAGACAGCATGCAATGTCACAACCCCAGGATGGCCAGACAAGTGCTGC
197	Hb_seq_197	Contig_Hb_21705	1239	1	G/T	protein binding protein, putative [Ricinus communis]	GGCCTATACATCAATGAAATCATTCTGATGAAAAGTACCTGCTTATATAGAAGCCTATTAATCAAGATGAATTGTAATCAAGAAAACGGCAGGTTGCTGTATGATCAGTATCATTTGAACTTCTTTTTGAAGAAAAATGGGGGGAA[G/T]AATAGTTAATAGCAAAAGTTAATTGTAGTTCAGAAGCGTACCAAGAAAATTATATTTTTATAATGTGTTTTAACATGTTTAGATCTTTTTATTTTTTCAAAGATAGAGAGATTCATTAAATTTATGAGGGGGGCTTAGAGCCCAATTACCCA
225	Hb_seq_225	Contig_Hb_23195	1215	1	A/T	Spotted leaf protein, putative [Ricinus communis]	TTAAGTGAAGATAAATAATCGATGTTTGTCAAGTAATCAGGATCGAATTGAGGACCCCTCTGGAGCCACTCATCGATCAAATTGCGAAGAGTGTGATTAGGAACCATAGACAGATCATGAAGCTTCTGCATTGTGAC[A/T]GGGCATGTGAGATTACCTGCAGCAAGCCATTTTTCTATGCTTGATCTATCATAGGTTTGCCCTGTACATAGAGTCACTGGATCTTTGAACAAGTCTAGACTAATTGGGCAAATGAACAAGTGGGGTATACTCATTTG
179	Hb_seq_179	Contig_Hb_21023	1192	1	C/T	conserved hypothetical protein [Ricinus communis]	ATGAGAGACCAATCCAGTGATTCTGATGATGAATATATAGAACTACAACCCCAGAAACAGAATTCAAATTTATTGGATGAGGAAATATTGCCTAAAGAGCATTTAAGCAACCTTGATGACAAAGAAAAAGAGCAAGGGTTAATCCA[C/T]GAAAAGGCAGAACCGAAATTTGAAGAATCTAGCGTCCAAGGGCTAAAGCCCTTAGATTCACATGTTCAAAGCGATACAGATTACATGTTTGAGCAACATGACGTAATAGAACAGCTAAAAATGGAGCTGAAACTAGCAAGAACTGGGGGTCTT
152	Hb_seq_152	Contig_Hb_20621	1179	1	G/C	predicted protein [Populus trichocarpa]	CAAAGCAGTCATGGAAATGTAGCCGAACTACAAGAGCTGCATTACGTGGATCTGAAAGCACTTCACACTCCATTTCTTTCCTGATAACGTCGAATACAGTGGGGCAAGTAGATGCATAGTGGTCCAATGACAAAGGAGGATAATCACTTGCATACAAGCTGTTGCTATATATGAAGATAGAAAACAAAA[G/C]AATAAACGGGAACGAAGGAAGCTTAGAGTGAAGGAGAGGTGCCAATGCCATTGTTGCTTTCTTGGATTTCTTGAATGAGAGAAAATCAGGGTGGGAGAAATGGGTTGGAA
131	Hb_seq_131	Contig_Hb_20408	1156	1	C/T	Peroxidase 31 precursor, putative [Ricinus communis]	GCATATACAAAGCTTATGTTTTGAATTGTCAGTTCATAAATGCTGCTAAGCTACAGCATATACAGTTTCTTGGGAATTGTGTCATAGAACTTCTTGGGGTGGATCTTCCAACTGCTTATCAACATGCCTTTGTTTTCATCAGACAATTGG[C/T]GATGATTTTGCGGGATGCTATTACTATGAAAACTAAGGAATCATTTCGCAAGGTTTATGAATGGAAGTTCATAAATTGCCTTGAGCTTTGGACTGGAGCTATCTGTGCCTATAGTTCAGAAGCTGATTTTAGGCCTCTTGCTTATCCAT
214	Hb_seq_214	Contig_Hb_22483	1146	1	A/C	Chaperone protein dnaJ, putative [Ricinus communis]	TCAGACTGACATGTTTAGGGCTCATCATGTTTATAGAAGCGGAGGAAATAGTGGTAGACACCGGGAGGAGTTCAATGGAGGAGGGACTAATCTACAGCTACTGCTCCTGCAGATTTTGCCTTTCTTGTTGATTTTCGTG[A/C]TTGCTTACCTTCCGTTTGCAGAGCCTGATTATTCACTGCATAGGAATTACTACTATCAAATAACCAAGGCAACAGAGAAGCATGGGTTGGAGTTCTTCGTCAAATCAGCAGCTTTTGATGACAATTTTCCTATTGGAAGTCCTGCAAGAGCCAACA
211	Hb_seq_211	Contig_Hb_22243	1128	1	A/T	Triose phosphate/phosphate translocator, non-green plastid, chloroplast precursor, putative [Ricinus communis]	TCCATTACTGATGAATACTGTCCATTTTGCCATGCAAGCTGTTTTATCAAAGTTTATCACATGGTTTTGGTCTCATAGATTTCAACTCACTGTTGTTATGACATGGAGGGATTATTTTATGAGAGTTGTACCAACAGCTCTTGGAAC[A/T]GCATTGGACGTTAACCTGAGCAATGCATCCCTGGTTTTCATCTCTGTCACATTTGCTACAATGTGTAAATCTGCATCTCCTATATTTCTTCTCCTATTTGCCTTTGCATTCAGGTTGGAGTCTCCAAGCATTAAACTTTTAGGAATCATCGT
150	Hb_seq_150	Contig_Hb_20602	1078	1	A/G	PREDICTED: extended synaptotagmin-2 isoform 1 [Vitis vinifera]	GTCATAACTTTTGGCTCATCAGGGGTCAGCTCTTTCAATGGAACAACATTCATGCCCATCTTGTCATGTTTGCCAACCTGTTCCCAGTCATAAACAATAATCTCTAAGGCTTGGGATTCTGGGTCTTTCACAACAATGTTAAATTCCTC[A/G]TTCCATTCAGGGTTCAAGTTTTTGTGCTTCACAGTTGTTTTCTTTGAAGGGAGCTTCTCTTCAGTGAGCTTCAGTTTCACATAAGGGTCTGATGCCCCAAGAAGATCTTTCTTTTTAAGCTTCATTGCCCTTACAACCTTCACAGTGAGA
104	Hb_seq_104	Contig_Hb_20127	1076	1	A/G	hypothetical protein RCOM_1020610 [Ricinus communis]	GACAGTCACCGAGTTGGTTCCACCAATGTTGGAAAAGATCACTGCAGTAGCATGGTTTCTGATGGTCCATCTGAGGTAGATATCAATGACATAGTAGGTGAAGAGAATAATTGTTATAGAGCAAAAGGAAAAGGGTTGGTGTTTCATCAGTCT[A/G]CATCAATGGAGCCAAATGTAAAGATTGGTCATGCTTCTACCAGTTGTGGGGCTAATAGTAAGGCAGCTAATGAAACCAGTGATGCCAGCAGAGATGCATTATTAGGTGGTTGGAGAGGTACACGCAACCGTGCAAAGAACATATGT
129	Hb_seq_129	Contig_Hb_20399	1069	1	C/T	plant RNA cleavage stimulation factor, putative [Ricinus communis]	ATCCCAAGTCCATTAGAAATTGCAGACTTCTCCATTTTCTTACTAATATTTTTAGCAAGCCACTCTTGACGGGATAAATGATCCAAGTCCTTGGAAGAGCATGGCCAAAGATCCATGAAACTATACCGTGAGACGACTTCTTG[C/T]AACGAACCCTCTAATGCTGATGCTCCATCTTCACCTGACCTCGAAAGAGCTTCTTTTCTTCTTTGCTCAACCTTTAACATGCTAGCTAGATCTCCATATGTTTGCTCGAATTGAGTAAATCGTTTCCAGACCTCAACAGATTCTTCTGGTGGCAAC
101	Hb_seq_101	Contig_Hb_20068	1053	1	A/G	Nuclear transcription factor Y subunit A-1, putative [Ricinus communis]	GCCTGGACCAGAATCATTGGCCTTTCCTTCTGTGCTGTTCTTGGAAGCATCTATATGAGTTTTCTTTGCAAAACGTCCTCCAGTACCCCTTGCTCTTCTCATAGCATGCTGGTGCCGAGACTCATGAAGATATGGCTTTCTAACTTTAATCAGCTTCTTCTCAAGTTCTGCTTTTGCACGTGCCTTTCTTCGCCTCAGAATTCCTTGGTATTGTTTGGCATTTAC[A/G]TAAACAGGTTCCTGGGCCATCTCATGGGGTAAAGGCATTCTTGTATGATGCATTCCTATGAGATGAGGATAACT
193	Hb_seq_193	Contig_Hb_21484	1038	1	A/C	phospholipase A-2-activating protein, putative [Ricinus communis]	AGTTGTGATAGCATGAATTCTTGAATAGGTTAGTTACCACACGAATGCTGGTTAAAAGGTTCGGAGGCAGCGGAGAATTTGTTGTAACTCTCTTAATCACTTCCATTAGTATATCACTTCCATCCTCAACATGCTTGAGAAGTGCACT[A/C]GCCCCATCTGGGTGTAAGACGATCATCCTCAGGATATCTATAACCGGAAATAGCATTGCTACCGGCCAAGATTTCATTAATTTCAACAGCAAAGCAATTTCAACATCTGCAAATTTACTAGTATGATAATGGGAAGTGTCCTTTAAAATTT
209	Hb_seq_209	Contig_Hb_22165	1030	1	C/T	protein phosphatase 2c, putative [Ricinus communis]	GTAAAACGAACTACACCCCGTTTATATTTAAAGCAGCAAAAACTTCCAGCTTAGCTATTCAGCCAGAGTAACAGAACCGATGCTATCAGCAATTAAAATTGAAGGGAAAAAAAAAAGACTATGCAGAGCTAAAG[C/T]AATAGTTGTGTAGCATAAAATGTGATGATCTGACCTTGAGAAGGAGTGTTAAAGAGGGAATAAAGCAGTGGATCAAGCACAGCAGCAAACAGATCTAAGAGACAGTCTAAAAGGTAAAGTTACTGGAACACATCAGATACGAACAAAGACACAAAACCCA
115	Hb_seq_115	Contig_Hb_20254	1002	1	A/T	Monoglyceride lipase, putative [Ricinus communis]	CAATACCTTCAAAGAAGAAAGTGCAAGTATCCCCATATCCATGGCAAAAAAACACAGCACCTTTAATTTTCACATCTGATGGAGGCGTCCAGCTTTTCAAAAAAATTTCTGTACCTCTTGAATTCCTTTCATACCACTCCTCTGTTCTAATCCC[A/T]GTAGGAGCCAACTTAAACAGAGGATGGTCAAGCTGCTGTTGCACCTGAGTGAATGCCGATCGAACCCTTCTGCGAGCCGGCGCATGATCCAAATTCTGCGATGCAATCAAATTGAGCTCTTGACTAAGACCATCAAGGGGCTTGC
226	Hb_seq_226	Contig_Hb_23265	999	1	A/T	Chitin-inducible gibberellin-responsive protein, putative [Ricinus communis]	CATTTGCTGAAGATGACTTAAGGGTGCAGTATTGTTCACGGGAATTCAGAATGAATAAATTGGATCCTTGGCTGCTGCCACTGTAGCATAGCTGGTGGTCCAAACTTTGGAGCTGAGGCATGCAGTAGGCGTCAACTTCC[A/T]GCATCGGTTGATAGTACAATCTGGTAGACATGCCTCTACTTCTGAGTTGTGATGCTTGCATTGAACACTTAATCAGTTTACCTGGATCCTCTTTAGCAACAGGAACAACCCAAGTGATCCCTTACCAGGACTGCCTTTA
202	Hb_seq_202	Contig_Hb_21844	937	1	C/T	arsenite inducuble RNA associated protein aip-1, putative [Ricinus communis]	TATTGTTGTCAGCCTCAAAATGCTTTGACAGATAAGGTATTATTATTGGGTTTTGATGAAGGCTGATCTTTTGCACAATCTTTCCCCGTCCTAGAAGCCAAAGCACCCAGAAACTTGTTATTAAACCACCCACCACTAGCAGCAG[C/T]AGCCGCGGCAGACGAAGCCTTATTACAAGAATGGTCAGCTGGAAAACGATGCTTCAAACAAACCTTCAATTGGCAAGTTTTGCAAATGCATGTATTAGAGAAGGTCAAAGTCTCCTTGCAGCGCCTAACGGCACAGGTAGG
157	Hb_seq_157	Contig_Hb_20691	926	1	A/G	predicted protein [Populus trichocarpa]	ACTGGAATTGAACACTTGCAACTCATTGCTGTGACTGAAGCGCCATCCAAATGAGCCTTAGGGTTCTGTCCCAATCTTCT[A/G]CTCAAGAAACGGGAATCTATAATGCAAGCTGGTCATCACTTCTCTCCCTGTTTGTGCAAGCTGATAAAGGTCTAGATCTCAAATGCAGAAATGTAATCTTTCCTGCAGTGTAATTGCGGATGCCATTCCTAGCTGAAGATAACTTCAGTGCCATGTGTTTTGTTGCAATGGCAGGTAGGCAGGCCGAGTTCTTTGGTATTCTCATAACCTTGACTGAGC
84	Hb_seq_84	clc137	920	1	C/T	NADP)H-quinone oxidoreductase subunit [Medicago truncatula]	TTACTTGGGCGGTTGGAATATCTCTATTCCGTATATATTCGTTCCTGAGCTTTTTGAAATAAAAAAAATAGGCGGAGTCTTTGGAACAACAATTGGTATCTTTATTACATTGGTTAAAACTTATTTGTTCTTGTTCATT[C/T]CTATCACAACAAGATGGACTTTACCTAGACTAAGAATGGACCAACTTTTAAATCTTGGATGGAAATTTCTTTTACCTATTTCTCTCGGTAATCTATTATTAACAACCTCTTTCCAACTTCTTTCACTATAAAAGAATATTTTTCTATATTCCTAACTTGT
174	Hb_seq_174	Contig_Hb_20912	916	1	G/C	cytochrome P450, putative [Ricinus communis]	TTGCTTTGATATTGTTTGTTGTTAATGGAAATTCAAGGTTGCCATGTTCTTGAAGATTCAACAGAGTATTAACAATATCTTCCACTTCAGCTTCACCCTGATCACCATTAGTCTTTGCTGTGGCCCTGTAAATTCTATGTT[G/C]ATTGATTATGTTCTCAAGCACCATATCTAGTCTTTTATGCAATTTCTCGAGTCTATACTGAATTCCAGTAATCACACGAAGCAATTTAATAGAGGGGAACAACTCTGCAACGCTAAAGCCTCCCATCATTTTAAGAGCTTCCTTAGCAAGTGGTATGA
148	Hb_seq_148	Contig_Hb_20567	910	1	G/C	catalytic, putative [Ricinus communis]	GATTGGAGAAAACTACTGTTGGCTAGTGCCATAACCACAGCGGTTGGAATTTTGGGTCCAAGTTATGTAGTTCCTTATCCAATGAACACGTGGCTCCTTTCTTCGTCTATAATAGTTTCATCACCCATATCCTTGAATGGTAGTTTGCA[G/C]TCTAGAGAGAGTGTAACCGAGGCAAAAGTTGAACAATTTCATCTTGTTCCAACTGCTCCTATTCTTTCAGTGAATTCGACAGTGATACCATCCAAGGCAGCTAGAGTAAAAGTCTCTGGAAAGAGAAATTCTGTAGCCAGAAGGAGAAGA
52	Hb_seq_52	clc568	888	1	A/G	sedoheptulose-1,7-bisphosphatase, chloroplastic-like [Cucumis sativus]	GACGAAGGAAAATGGCAACAACATTAGCTACCTCATCAACTGTCGTTGGCCTGGGCAGTAGCTCACTGTCATGCCCTAGTCCCATTTCTTCACCCAGGAGAGTCCCCCTCATCTCTGGGTTTGTGAAATCAGCAGTC[A/G]CAGCAAGAAATCCACTGAGACAAACCGGTGCTAATGGAGGAAAGTTCATGTGCTTTGAGAGGGATTGGCTGCGAACGGACCTGAATGTGATAGGGTTTGGGTTGATAGGGTG
219	Hb_seq_219	Contig_Hb_22800	867	1	C/T	RNA binding protein, putative [Ricinus communis]	CCTGGTTATGCCATTGGATATCAACATCTGTATTACCCAAGATGGTTATTATAGTCTTGTTGGAGTCTGGTGTCAGATTCAACTGCATTAAACTCTTGTCCATCTCCAATATAGAAAAGCCTCCAATAAAAAGTGCAGA[C/T]GCAGATCCAGAGACATGGTTGGCTTCTTTGAGTGAAGCATTAATGGAAACAGATATATAAGGTCTCATATCCTTCATTCTGGGTATTGAGCGTTCCAAATGCTCTGGTGAGTATGGGAAGAAGAGGCAATAGGAATTACCCGTGTCAAGATCCAT
212	Hb_seq_212	Contig_Hb_22352	859	1	C/T	aldo-keto reductase, putative [Ricinus communis]	CATCCTTCAATAGTGCCCAATCAAAGATGTTCATATTCTCCTTCAGTCTTTCTTTCCTAAAGCTCTTAACTACAAAACTTGTTCCTTGCTCATACGCCCATCGCAGACAAACCTGAGCAACAGTCTTGCCACGAGTCTTTGCAATCTCATTTAGTACTTCATTGTCCATGACTAAACTGCTGCCCCAGCGAGTCCCCTTTGCTCCTAGAGGAGAGTAAGCAGTTACTA[C/T]GATGTCATTAGCCTTGCAGAATTCTCTAAGCTTCTTCTGTTGCCAGAGAGGGCTCATCTCCAC
31	Hb_seq_31	clc185	853	1	G/T	eukaryotic translation elongation factor 1-alpha [Hevea brasiliensis]	ATTTGTGCCAATCTCTGGATTTGAAGGTGACAACATGATTGAGAGGTCCACCAACCTTGACTGGTACAAGGGCCCAACCCTTCTTGAAGCTCTGGACCTGATCCTGGAGCCCAAGAGGCCCTCAGACAAGCC[G/T]CTCCGTCTCCCACTTCAGGACGTATACAAGATTGGTGGCATTGGAACTGTACCGGTGGGTCGTGTGGAGACTGGTATCCTGAAGCCTGGTATGGTTGTGACCTTTGGACCCAGTGGACTGACAACTGAAGTTAAGTCTGTTGAGATGCATCACGAGGCTCTCCAGGA
133	Hb_seq_133	Contig_Hb_20423	839	1	C/G	conserved hypothetical protein [Ricinus communis]	CATTATGTCAAATTCAATCAGAGGAGGGGGAATTGGGAAATAATATGGAAGAACCAGTGCCAACTTCGTTCTTTGGGGTGATTAAAAGATGTTTTATTGATAAAATCAGTAAGGACAAGTATGAAAATGTGGCTGGAAA[C/G]TTGGTTTTGAAAGAAATTTTTGGGATTGGTTTTTATGGTCATATCATGGCAGCTAAGAGAGTGGCTAGGGAGGTTGGTTCATCATTTTTGTTGCTTGAAACACCACTTGTTCAGACTTCTGTTGTGGATGATACTTCCAGTGAAGTTGATACAGGGAGTG
223	Hb_seq_223	Contig_Hb_23080	832	1	A/T	unnamed protein product [Vitis vinifera]	AACCACTGCTACTTACCCTTCCTTGGTTTGGATTATTATTTGCCGAAAATGGACTCCCAACAAAAACTGATGACTGGGCATCAATGAGTGCTGATGAAATGCAGGATTGCTTGGGGCTTGTATTTTGAGACCATAACTCAAATGATTC[A/T]GGAAGCCCACAACTTGACAAACCATTTATCGTTTCCAGAGTTTTGAAGCAGAAAGAGAGATCATCGCCACAGAAGCCTTCAAACTCAGCAGAAAAAGAGTTGTCACGATTTTCCTTCATTTCTTCACCTTTAATTTGGGTTTTCTT
208	Hb_seq_208	Contig_Hb_22121	788	1	G/T	conserved hypothetical protein [Ricinus communis]	AAAAGAACATTCTGGCAAGAAGATGGACACCCTTTTGTTAGCTGTATAGTCATGGAACATTCTGATTGCTGCTTGTTTCCAGATATGGATATCTACAGTCTTAGGCCCTTTTCTGTCACTGC[G/T]ATCTTATGTTTTATCCGCGTTTTGTCCCTCATTTGGGTTCCTGAATTTTCATGGCAGTTGACATCTGTTTTTCCAGATTTTATAGCATAACCTTGGACAATTGAATTGTAAAGTCAATCCCTTACTATTTTTGGTTGATGACACATACCAACACAGATGGCTTCAGAAGTAGCA
205	Hb_seq_205	Contig_Hb_21995	775	1	C/T	ETHYLENE-INSENSITIVE3 protein, putative [Ricinus communis]	ATGGATTATAGATATCGTAAGCAGATCCATGATGCAACCCTGAATTTTGTAAGTCTGAGAAAAACATGGAGCTTCCATCTGCATGCATGCTCCCCATAGAATCAACATTGGCAGGGGGAACGGCAGGAAAGTAGTTAAATTCAGATGG[C/T]GGTAGACTGGATCCACTTTCAAGGCCTTTCTTCCAAGGCCTCAAACCAGTAGTTGTATCATTTTCCTGTTCAGTGCCATTAATCTGATATTTCACAGCTGATAAATCAGTAGTGTTTATATCAGGCACAGTATTTATAGGCTCCTCAGC
200	Hb_seq_200	Contig_Hb_21765	761	1	C/T	nitrate reductase, putative [Ricinus communis]	CATCTCTGTATCGTCCTCAGGGTCCTTCAAAATGGCTTGAATTACTTGATAAATAGGAGTGATGCCTGTCCCACCAGCGAGCATGGTTAGCCTCTTGGCGAACTTGGGTTTCCCATGTACCAAGAAATTGCCTGTCCCAGTATACTCAA[C/T]GTGACCCAGTGGACCTTTAACGTCTACTATAGACCCCAGTGGTAGAGAGTCAAGGTGCTGAGACATTAGCCCTCCATTGGGGAACTTGGGGTGCACACCTTTGAAGTAAATCTTGATCACAAGATCAAAGTACCCCACAACATCGATGG
173	Hb_seq_173	Contig_Hb_20911	753	1	C/T	predicted protein [Populus trichocarpa]	GCTTGTCTTCTTTCTGGCATCCCCTGGTATGCTTATGAGGTTGACTACTGTCATGTACATCTGATTTGTAATTTGTATCTTTGTTGTTGCCTGACATTTGTAACGAACTGTTCCCATAACAGTTTTTTAACCTTTGTCGAGTTA[C/T]GATGGACGAAAGAAGTTGATACCACCTAGAAATAGCTTGTGCTTCGTGTATTTTCTTTTCTTCAGTTTCTCTTCTTTCTTCTTCTTCAGCATAAGCCTCTAATATGGCATCCTTGAACTCAGCACACACCACAATTCCCTCAAAGACAGGAAC
105	Hb_seq_105	Contig_Hb_20136	725	1	C/T	pentatricopeptide repeat-containing protein, putative [Ricinus communis]	GCTTAACAAGACTTCTGATTCTTTTCAATTGATTTTTGGTAGATTGCAAAACTAAATGGACATCAAGTCTTACTGGTTATATCAGATAAATGGCACTTCCATTTCTTCAATTAATCTATTGTACAAACTCAATAAAGTTATGGTGAAAAAGTTCTAA[C/T]GGATGGTGCTGTGGTTCTTCATTATTTATGAAGAGCTTGATGGCAACAGAAGGAAGTCAATAATCTCGTTGCTACATTTTGCTTAAATGCCAATATTGAAGGACAGAAGTCACAAATGAACATTGTTACGGCCAGAAAGTTA
44	Hb_seq_44	clc309	719	1	C/T	polyubiquitin 14 [Arabidopsis thaliana]	CGTTGACTGGGAAAACTATTACCTTGGAGGTGGAGAGCAGCGACACCATTGATAACGTCAAGGCAAAAATTCAGGACAAGGAGGGAATCCCACCAGACCAGCAGAGGCTGATCTTCGCCGGAAAGCAGCTGGAAGATGGCCGGACTTTGGCTGATTACAATATTCAGAAGGAATCCACTCT[C/T]CACCTTGTGCTCAGGCTTCGCGGGGGAATGCAGATTTTCGTCAAGACCTTGACTGGGAAGACCATCACTTTGGAGGTGGAGAGCAGCGACACTATTGATAATGTGAAGGCGAAGATCC
80	Hb_seq_80	clc914	701	1	A/G	hypothetical protein VITISV_023127 [Vitis vinifera]	TAAGTAATTGTATAATTTATATGGNCATTATTACTTTGTTGTTAATTAGTTTACTTTTTACTTCTTATCATTGTTAATTAGTTGTTAGATTAATTAGTTTTACTTTTGTCTTGTTAATTTANCATTAGTTATTTATTGTATATGATATTATTAATTTATT[A/G]TTAATTTGATGATTTTACTTTTTGTTCTTATTAATTAATTGTTTAATTTATATGGGCATTGTTAATTTGTTGTTAATTAGTTTACTGTTTTACTTTTTACTTATTATTCTTGTTAATTACTTATTTAATTTATATTGGA
217	Hb_seq_217	Contig_Hb_22686	696	1	G/T	mom(plant), putative [Ricinus communis]	AATTCTACTACTCCCAGAAGATGTCAAGGCTATGGCTCAAAGTTTCCTTGAATATGTAATGAATAATCATCATGTTAGCAGAGAACCAGAAACCATTCTGCAGGCATTTCAGATATCCCTGTGTTGGACTGCAGCTTCTCTACTAAA[G/T]CACAAACTTGATCACAAAGGATCACTTGCGCTTGCACAACACCATTTGAATTTCTACTGCAAGAAAGAAGAAGCAGATTATGTGTATTCGATGTTGCGGTGTTTGAAGAAAATGTTTTTATATCATACAGGGAATTTTAATCTAG
139	Hb_seq_139	Contig_Hb_20496	689	1	A/G	predicted protein [Populus trichocarpa]	TGTCAAAAATGGCTATATTTGTGACACAGGCTTATTTGGTTGTCATTGGGGTTTTGGTTGCTTATTGGTTTACTCTTTTGCCTGAATGGACTACTTGGGCACTATTGGTTGCCATGGCATTGTATGATCTTGCTGCTGTTTTATTGCCT[A/G]TTGGGCCATTGAGGCTCTTGGTAGAGCTTGCAATATCTAGGGATGAAGATATCCCTGCATTGGTTTATGAGGCTCGGCCTGTGACTAATCATCATTCAGGCTCTAGGGATGGTGTAGCTCAAAGGAGGCTGTGGAGAGAAAGGAGAAATG
67	Hb_seq_67	clc690	669	1	C/G	profilin [Hevea brasiliensis]	CCTACCTGCTGTTGGAATGGTTGAATGCAGAGAAATAATATTATGAAATATTGAAAGTCAAGGGGAACACTGTTTCAGAGGAAAAGGTTTGGTGCTTGTTAAAGTAAATGGATATGCT[C/G]ATCGCATTGTTATTGTACTAGTTTGATCATGGTATTGGATGATTTTCGAGTGAAGTACTTTGTATGAATTACAGTGGATTTCATCTGATGGATGGTAATTTGATTGGCGTAAATTTGGAAGTAATTCTGACTCTGTGC
111	Hb_seq_111	Contig_Hb_20196	664	1	G/T	conserved hypothetical protein [Ricinus communis]	TCTTCAAGTGACCTTCGTGAACAATGGGAAAAAGCTTCTCTAAAGAGGAAATCACATATCTATCATAAGGGCGAATCTGGGCTGGAGGATCAGGAAAGTCCATGCAGTTCCCACAGTGATATTCATTTAAACGTTAGAGTTGAAAACAGGAC[G/T]AAACAAAATTTAGAAGACCCTGTTTGTTTCAGTTCAAAAAATGTGAACTTTCAAGAGGAAAATTTGTCTAATTGTAATGCTACTGGAGATCGATTTGTAGGCAGTGCTTTCGATCCTTGGATGGGATGCCCTTTTGCAAGATCTGAT
213	Hb_seq_213	Contig_Hb_22410	659	1	A/G	sugar transporter, putative [Ricinus communis]	ATTATGTTTTATGCACCTGTTCTCTTCCAGACTGTAGGATTTGGAAATGACGCTTCTTTGCTTTCATCTGTTATAACCGGCGGTGTCAATGTTCTATGCACTATAGTTTCAGTCGTCCTTGTAGATAGGGCTGGCAGGAGGATTCTGCT[A/G]CTTGAATCTTGCGTACAGATGCTTATTACCCAGACTATCATTGGAATTATCCTGATGAAGGATTTGAAAGCCACAGGCGATCTACCAAGTGGAGAAGCGTTAGTTGTGGTGGTCATGGTGTGTGTGTTCGTTGCTGGGTTCTCATG
46	Hb_seq_46	clc333	654	1	C/T	photosystem I reaction center subunit III, chloroplastic-like [Fragaria vesca subsp. vesca]	ATCACTCCAGGGATGTTGTTCTTGTACATTGCAGGATGGATTGGGTGGGTTGGCAGGAGTTATTTGATTGCTATAAGAGGTGAGAAGAAGCCAGCAATGAAGGAGATCATCATTGATGTTCCTTTGGCTTCAGGTTTGATTTTCAGAGGATTTTCTTGGCCTGTTGCTGCTTA[C/T]AGAGAGTTCGTTAATGGTGAACTTGTGGTCAAGGATGTTTAACTTTATGTATCCTTACACCTCAGAGATAGAGACTTGGAGGCCAAAGGGTTATTTAGGAGAGCTTTGATGAGTGATGACTGATGA
28	Hb_seq_28	clc172	636	1	C/T	prefoldin subunit 1 [Zea mays]	AGACTGCAATAGCCTCACTGCAGACGTCAAAGGAATACTTGGAAAAGCAAATGGCCGAGGTAGAGAACAACTTGAGGGAGCTTTTGCACCAAGATCCAGGTCTTGCTCGACAGATAATGTCCATGAGTGTAATGTAAGTTTGCTGTTTTTCACAACTTAGTACAATGTGTTTTACATTTGAAGGGAAGTTGTAAGTTATGATAAGAAATGTGTTGAAATTTCTGGAATGAATGCTTATGTAATTGC[C/T]TTTCTGGATAGTTTAAATTGTCTGTAATTTAGGTTAATCAGACTTTTCTTTCC
151	Hb_seq_151	Contig_Hb_20613	626	1	C/T	NAC domain protein, IPR003441 [Populus trichocarpa]	TACTTGGATTTACCATCATCTGACACATCAATCTTGTTCAGATTCCACTGGAGGAAAAATGCCTCGACAAATGAAGCAAGTTGCTATGATATCTCCCTGAACATCATAACTAACAGTATGAGTTCATCATTTAAATTTTGAA[C/T]GCTCCACAAAACATTAATATCTTCCATTTCTTTACTTAATGTTTTATATAAGATTTCTCATAACATAAACCTCTTCTTTCAACTGAATTCTAAACCCTTCTATTTTTCAGCTGCGCATTTGAATGCCTTCTATGTCTTGTAAACTCCTTCTAGCTGG
98	Hb_seq_98	Contig_Hb_19994	621	1	C/T	predicted protein [Populus trichocarpa]	TACAGTGTACCCATTGCTACCGCAAGCCAAATTTGGATACTCTGGACTGAAATATGGAGAACCATCACCCTCTGCGTTCCTCATGCCTACTAGAGAAAGATCAGAGCCAGCCACCTGCCATTGGCTTGGAATCAATCCATCAACATGCCCATTTGCATATGG[C/T]AATGGACTTGTCCGGGCAATAAATTCCCTCGGCATGTCAAAATGGGTGCCAAAAGAGCCATAACTCCGCTGAAACCCACTATCACGATAACTCCTAGCACGCTCAAATCTGCAAGAACTGCTGCTCGGGGAAACTGA
78	Hb_seq_78	clc902	594	1	C/T	conserved hypothetical protein [Ricinus communis]	CTCTTCTTATGTGACTTGAATCGCTTAAGAGCTGGGTCCTCTGCCAAGAGAGCTTTCTCGCGAGGCCCAGGTTCGAAGTGGAATCCACGGCGAGAAAGAGAAAGCGCGTCCTGATTCTTTTGAGAATGAGCTCGAAAATGCGAAGAAATTGTGGAATTATTGAGCAGGAATGCCATTTCTTTTTCCTTCTTCGCGTGAGAAATGATGGAGGGCGAGATCTGAGTGGCTGCTGC[C/T]CGATGAGCCCGTGACTGACCCACCAGGGAATCTCTTCTGAAAATTGAAATAATGGATTTTGCAATG
136	Hb_seq_136	Contig_Hb_20467	594	1	A/T	amine oxidase, putative [Ricinus communis]	GGGCGCACGATCTGGAAACATCATAGAGGAAAAGAGTGTACCAAGAGTTTTTAGACCATTTTCTTGTTCTTTAGAAGGAACAAGAACTCCAAAGCCTTCAAGGGGTCTCTTCACATTCTCCTTCTTAAAAGTGGTAATAATGACTGATAC[A/T]GGCATATAGCTCACCTCAGGAAGAAAGTCCAGCGGGTAGAGGTTTCTGCTTTTTGTGATCTTCATTTCTTTAACATTGCACAATGGAGCCGTCATGATGACAGCATCATAAGATGAGTCTTGCAAATGTTTGAAACCCTTAGAAGCATA
75	Hb_seq_75	clc874	592	1	C/T	ribulose bisphosphate carboxylase/oxygenase activase 1, chloroplastic-like [Vitis vinifera]	GAGAGGAACCTTAATATTTGGAAGGTTCAAGAAGTTCTTGGTGATGTGAACAACGATCTTGTCCATGAATGCAGGTGCAATGTAGAAACCATCCATATTATTGTCCATGTACTGGCGAAGACCTTGACTGATATAGTCAGACGAACTCATGATTGGGTTGTGAGTTCCTGTTCCCATGGGAGCTTGGAAGA[C/T]AGAATCTACCATTCCCTTTCCTCTAGTAATGTCCTGTTGGTCATCAGATGTGTCAGATGCAAGAGCTCCCCATCTGTCTTTGGAGGTCTGCTTCTGCTCGTCATATTC
144	Hb_seq_144	Contig_Hb_20527	589	1	A/T	ATP binding protein, putative [Ricinus communis]	AACTCTTCTTCCTTGCCAGATAGGTCTTGTCAGATACATATACTCAAATCTTATCCTCCAACAAGAATGAATTATGCCAGGATCTGACGCCAAGGATTGAACTGCATACAATGTAAGCCCATTATAGTTCTGCGGCTTCAGCTGCCATGG[A/T]CTTGGACACAGGAAAGGAAATGGTATACCATCAAATTAGCCAGCAAACGGTAGACAATGGACTCAGAAGTAAGGTGCAACCACACCATCTACATGCTCCTTCATGAAATTACCCGATAGAACCAGGAATTGCAATTTGCAGAATATGAC
138	Hb_seq_138	Contig_Hb_20484	588	1	C/T	predicted protein [Populus trichocarpa]	TGCTCTGTATCATAAGTAGAGATACCACAGACGGTACAGATGCTGAAGGATTGAGCAGTGAACCACAGGAGGATTCCAATTTTGAAAAAACATCAAATGACCATCAGTCAGTGAGTGCTGCCAGCAAAGATATTTCTTCAGA[C/T]GCTCATCAATCATTCACATCAGAAAGTGCATCATCTCTCTCAATCCCTGAGGCCCAGCGGTGCATGTCACTGTACTTTGCTCTTTGCACAAAGAAACACTCCCTATTTCGCCAAATTTTTCTCATTTATAAAAGCACTTCAAAGGCAGTGAAGCAGG
108	Hb_seq_108	Contig_Hb_20165	567	1	A/G	no hit	ACTCCGTAAGTCTTTCTATTTTGATCATTTGAGGAATTGAAAGCTTTAAGTAAGCGTTGGTCACGTCTCCCGGAGATAGCATGCTCATAAATTGAACCCTGAAAAAATAGATCAACAAATCCATAGGCTAGGAACACCCACCTCACCAGTCATCACCCTTCAT[A/G]GCCATAAAGCTTTAGGTAGGAGTGAAGAACAGACATGTGAATGAAGAACAACCTGCAAATCAAATCACAAGAGATTCAAAAATATGGGGAGGGAGAAACCCACTCTTAAGCAAGGGAAGAGGAAGCCATCCCACCC
153	Hb_seq_153	Contig_Hb_20668	563	1	A/G	Rop guanine nucleotide exchange factor, putative [Ricinus communis]	AGATGATGAAAGAAAGATTCGCAAAGCTTTTGCTTGGTGAAGACATGTCAGGAAGTGGGAAAGGCGTCTGCACGGCTGTCACAATCTCAAATGCCATAACTAATCTCTATGCCACTTTGTTTGGACAGAATTTGAGGTTAGAGCC[A/G]CTGAAACCTGAGAAAAAGGCTATGTGGAAGAGAGAAATGGATTGTCTTCTTTCTGTATGTGATTACATTGTAGAATTCATCCCCAAGTCGCAGAATTTAAAAGATGGAACAGCTCTGGAGGTGATGGAAAGCAGACCACGATCTGATATTTACA
143	Hb_seq_143	Contig_Hb_20526	551	1	C/T	hypothetical protein 21 [Hevea brasiliensis]	TAATTAACATAACTGCATTGTCTAAAGATGATCCCTTCAAATCAACATAACCATCAACGGCCAGCAGATGGTGTACAATTGAATGATTGCAGATGACAGCAAATAGCGTTTATAATTTGAAGGGTATTCTCTCTGTGCAAAGG[C/T]AACCGCAGCCCGAAGGACTATCCAAATCAAGCCAGAACTTGGAACACCAAGCAGTGTTAATCCAGCCATCAACAGCTTAAAAGAGAGAGCTCCTCTTCCAATTTTTTCACTCAGTCTCTTAGAAACTCACTTGCCAACATGAACTACAAAGGTTAG
185	Hb_seq_185	Contig_Hb_21162	548	1	A/C	predicted protein [Populus trichocarpa]	GATCTCATCTGCTGAGTTGCACCAGGTGTTGAATCGCTTGGGGTTGCAGTGTTCTATGGAGGATTGTGAGAGGATGATTGAGAGTGTTGATTCGGATGGGGATGGGTGTGTGAATTTCAACGAGTTTCAGAAGATGATGGCTGCAACTGTCAAGAATGAAAATACCTCTACAGGGAATTGAAAACGACGCGT[A/C]GTTTCTTCGGTTTCGATCTGGTACTTTTCTCCATTTTGATTTAATATGAATTTTATGTATGCATTTTGGACTATTGATAATCGAATGTAATATGATTGTGTT
180	Hb_seq_180	Contig_Hb_21045	539	1	A/C	predicted protein [Populus trichocarpa]	TTGACTCTGTCTTACAAGTGCACGGTTTGTGACAAAGTTTTCCCTTCTTATCAAGCTCTTGGTGGACACAAGGCTAGCCATAAAAAATCTTCCTCTGAGACTGCCACTGTCACCGCCAACCATAATCCTTCTTCCTCCTCCACCTCT[A/C]CCGCCACCGCCAACACTGCCAGTGGTAGGACCCATGAGTGTTCTATCTGCCATAAGAGTTTTCCCACCGGTCAAGCCTTAGGTGGCCACAAGCGCCGCCACTATGAAGGACCTATTGGTGGTGGCAACAACAATAGCAGCAGCGCTGTAGCC
146	Hb_seq_146	Contig_Hb_20552	534	1	C/T	UDP-glucosyltransferase, putative [Ricinus communis]	CATTGAGCTTTTGATCGCCAAAGAATGGCCTGCAAATCATAGGCACCCCTCCTACGATACTCTCCAGCACCGAGTTCCAACCACAGTGTGTTATAAAAACCCCGATAGCAGTATGTGCTAAGATTTCAACTTGGGGAGCCCACGGTAG[C/T]ACAATTCCATGCGATTTTGTTCTATCCAAGAAACCTTTTGGCAGGTGTGAACTGTCCTTGAGTGACCATAAGAAAGCTACCTTGCTAGCTTCTAATGCTTCAGCTAGGGCCACAAGTTCCTTGGGTGGTGGTGTTGCCACGGAGCCAAAGC
27	Hb_seq_27	clc136	529	1	A/G	conserved hypothetical protein [Ricinus communis]	TAGTTTCTCTTTTTGTACAGAGGGAAGTTTGGTTAATGGGATTCCCACTTTTCTTTTCATCCCCATTAATATTTCTTGCTTTTGCTTTATTTGCTCGACGATGCATCCTCTTGTTTCAAACAAATACCTAATAGTGATAACAATAATTAATCAAAATAATAGCCCGCAGCCTT[A/G]GTTAACTAATTTTATATCTAACTTTCTCATATTCGAATCTATCCCTTCATTCATAAATCTAGCACCATTAAATTAAAATGATTAACAATTACATACATTGAATCAATCTCTTTCAACTACATGATT
37	Hb_seq_37	clc234	522	1	A/G	probable calcium-binding protein CML10-like [Vitis vinifera]	CTCCTGTTCCCTTCACTGAAGAACAAGTGAGGCAAATTTTCATGCGGTTCGATCTGAATCATGACAATGTTCTTAGCAGAGAAGAGATCAGACAAGCTTTCCAATATCTTGGTGCTATGTTCCCTGGTCAAAAGGCCCGTCAAGCAATGAAAGTTGCTGATGCCAACGGTGATGGAGCA[A/G]TGGACTTGTCAGAGATAGACGACCTCGTTAAATATGCTTACAATCTAGGGTATGTTGTTAGGTAGAAAGTTTGAAGTTTCTAATCGTTTGTGGGGGGAAATAAATAAATAAATGGTGTTC
62	Hb_seq_62	clc652	514	1	A/G	ADP-dependent alkenal double bond reductase P2 [Vitis vinifera]	CACAAATCCCTGTATCCGCACCCGCTTATAAATAATGCTAGTCAAATTGTAAACGCTTTCAGGCTGCTGCAGATTGTATTGAGAGATCATTCCACATGCTGCAATGCGGCCAT[A/G]GGCTCTCATGTTTAGAAGCACTGCGTCAAGCATTTTGCCCCCAACATTTTCATAGTAAATGTCAATGCCTTCAGGGAAATACCTTTTTAAAGCTGCATTCCAGTCATGCTCGTCTTTATAATTGAAAGCTTCATCA
142	Hb_seq_142	Contig_Hb_20511	514	1	C/T	PREDICTED: UDP-glycosyltransferase 92A1-like [Vitis vinifera]	ACAAGCTCTCCTTCTCATTTCTATTCCTTTCTCCGTCTCATTCATCACCAATTCAATCTTTCTTGCTAAAACATCATGTCTAACTTCACAGGTTTTTCCTCTACCAACCTCCACACAAACTCCAATCTCTTCCAAAAGCTTGACATTG[C/T]AGAACTGTTCGGCTGCCTGTGGCCATCCCATTATTGCAACACCACAGCTAAGAGCTTCAAGCACTGAATTCCATCCACAATGACTCAAAAATGCAGAAACAGACCTATGTGACAGAATTTCCACCTGGGGTGCCCATTTTTGCACTAGTAA
42	Hb_seq_42	clc306	502	1	C/T	carbonic anhydrase, chloroplastic [Vitis vinifera]	TCAATCCTACTTGGAGAGAAGAAATGGGAAAGAATTCGTACGAAGAGGCAATTGAAGCCCTCAAGAAACTCCTCAATGAGAAGGGAGAACTGAAACCTGCTGCTG[C/T]TGCCAAAGTAGAGCAGATAACAGCTGAGTTACAAACTGCCTCATCTGACACCAAATCCTTCAATCCAGTTGAGAGGATTAAAGAAGGCTACATTCACTTCAAGAAAGAGAAATATGATAAGAGTCCAGGATTGTACAGTGAACTCGCCAGAGGCCAAAGCCCCAAGTTTATGGTGTTTGCATGCTCAGATTCCA
140	Hb_seq_140	Contig_Hb_20498	497	1	A/G	hypothetical protein [Beta vulgaris subsp. vulgaris]	TATTTGGGTATGGAGGGCTATCCCTTTACATGGGAAAGGGGTAGAGGGACTGCTAGTTGGGTTGAGGAGTGACTCGATAAGGCCCTTGTGACATCCTCTTAGCTTTCTCATTTCAAGGGTGCGAAGTTAGTTAATGTGGATTTTACTTC[A/G]TCTGATCATTTTCCTATTTTTCTTTCATTGCGTCCAGCTACTATGGTGTGGGGGAAAGCTAAATTTCGGTTCAAGAATTTTTTGCTGCGAGATCCTGCTTGTAGAGAAGTTGTGGAAAGGAGTTGGGGCTATCCTAATCAGCGTTCTGTA
215	Hb_seq_215	Contig_Hb_22570	494	1	G/T	serine-threonine protein kinase, plant-type, putative [Ricinus communis]	GGAAGCGAGGTCAAAGAATTTGGAATAGATCCATCCAGTTCATTGTGGCTTAGATCCACTGATGTTAACTTGGAGTACGATGGGAATTCTGGTATCTTGCCAGTAAATTCATTGTTGCTAACATTCAATTGCATTAGGTTGTTCA[G/T]CCTAGTAATATTAGCTGGAAGCTTCCCACGTAGATGACTTGAGGAAATATCCAGGCTGGTGATCACTTTGGCCCCATTCATGGGTTGGCATGTCAGACCTTTCCAAGGGAGGGGTAGACATGGGTCTCCTGACCAACTCTGCAACAGTTGA
124	Hb_seq_124	Contig_Hb_20340	487	1	A/T	Spotted leaf protein, putative [Ricinus communis]	AGCAGAATTTGACATGAAGGATGGCTGGGGTAGTTGCGTCTGAGATTCAGTTTGTGCCTGATCCTGATTTTGCTGCTCAACAAACC[A/T]GCTCATACGCTCAATCAATTGTTGAGCCTTCCTCTTTCCCCGGTCTGTGCCATTTTGAGCCAAATCGACTAGAGGCCCCATTACTCCAAGCTCTTGTGCTTCTGCCAAATGTTTATGGTCTCCAGCACAAAGGTGCACCAAAACTGCAGCTGCATTCTCTCT
57	Hb_seq_57	clc603	471	1	A/G	no hit no blastx	CATCATATCCCTACTAAGTGGCTAAGAGCCGGCGGCAGAGTGCGAACTTTTCAACTTGTTGCAGGAGGAAAACCTGGAGCATTAATTCGACCAAAGCAAAGCAAGTCTTAATTATTTTTATCTTTGCCAGATCTGATGACTTGGGTTTAAACTTAAAACTTTATACTTCT[A/G]GAGATGATTTAAATGTTTTTTATATGGTTGATTATGTGTATTATCGTTAAGTAGTAGATTATGGGCTTGCTATTTTCAGTTAGCCAGTCATGTAATAATATCTATTTGCCAAATCAAAACACATAATAA
184	Hb_seq_184	Contig_Hb_21116	464	1	A/G	predicted protein [Populus trichocarpa]	GTTAGAAAACGTTGATGCTCGATCAGCTAATGTCAAGACCATCTAACAATTTATCATTTTTCATTGCAAGGAGCTCAAGGTAATCTAGTCTACATCCATAGCATCCTTTTCATTGCTGCTGCTGGACCAGAGCTTGATCGTTCGATC[A/G]TGTGAGACAGTTGCAATATAGCGCCCATCTGCACTAATATCCAAAGAAGTAACTTTTGCTTCGTGCCCTGATAATGTCTTGACAGGCTTGAAATCCCGACCTGACCAAACCTTAGCAGTCATGTCATAAGATGCAGTGACCAGGTTGTAGCC
109	Hb_seq_109	Contig_Hb_20177	457	1	C/T	zinc ion binding protein, putative [Ricinus communis]	CTGGACATTATAAGACCCTGAAGAAAATTTAAAGTGAGAGCTGTCCAAACTTCTGCAATGAGCTCAATCCTTTCAAGGAGCAAAATAATATATCAAATCAGATCAAAGAAGAGATGAAGCAACATGTAATCTTTGCTTGTATTACAA[C/T]GGGAAATGCCCAGTAAGCCGGATATGATTCAAAGTGCGACTTAAACCATACTCATTGACAGCAGCATTAGCAGCCCTGAATCCTCCCCCATAAGCTGTTGAAGCATCATTGGCAATTTGATGCATGAAAAACTCACCCAATTTATTTTCAAC
26	Hb_seq_26	clc135	452	1	C/T	thylakoid membrane phosphoprotein 14 kDa, chloroplastic-like [Fragaria vesca subsp. vesca]	TATTGCTACACGAGAAGCTCCAGCTGAGGTTGCTACAACTGAGCTGCCAGAGATTGTCAAGACAATTCAGGAAGCTTGGGATAAGGTTGAAGACAAGTATGCCGTGTCTTCACTGGCAGTGGCAG[C/T]TGTAGTTGCCGTTTGGGGCTCCACTGGGATGATCTCGGCAATTGACAAGCTTCCTTTGATTCCTGGGTTGCTTGAGATTGTTGGCATTGGTTACAGTGGATGGTTTGCATACAAGAACCTTATTTTCAAACCTGAGAGGGAAGCTTTG
81	Hb_seq_81	clc917	449	1	G/C	carbonic anhydrase, chloroplastic [Vitis vinifera]	GGCAAACCAATACTGACCCATTCTTCTATGAAGTCAGTAGAATATTTCCCATCAAATGGAAAAGTCATAAGCCCCTTGATTCCACCACAAGCACTGTGGCCAATCACCACAATGTTCTCCACCTTGAGGTGCAAAACCGCATATTCAA[G/C]CGCAGAACCAATCCCTGAGTATTTGACCTTATCATATGGTGGAACCATATTAGCAACATTACGGACCACAAAAGCTTCCCCAGGTTGAAAATCCAGCACGTGTGATGGGCAAACCCGGGAGTCCGAGCATGCAAACACCATAAACTTGGGG
145	Hb_seq_145	Contig_Hb_20534	437	1	A/G	leucine-rich repeat-containing protein 2, lrrc2, putative [Ricinus communis]	ATCAGATTGCATATTTTATTTCCAGGAACCTCCTTAAGTGACTTGCACCAAAGGAATCTCAATGTTTGCAAATTGTAGAGCTTGGTGATGGATTCAGGCAACACTTTGATTTTAGTGTCTGAGACGTCAAGATATCTCAAATGTTTCAACTT[A/G]CCAATAGAAGATGGCACCTTCTCAATATTAGAACCTTTCAATTTTAGAGTGCGCAAGCTTTTCGACTTCCAAGACCCATCAAAGACAATACCATTCATGTATAAACTACGCAGCTTCTTAGAACCACCTTTTGGAAATGCCGCTGAA
43	Hb_seq_43	clc307	434	1	A/G	hydroxypyruvate reductase, putative [Ricinus communis]	TGATGGTTGAAGGTTTCAAAATGAATCTAATTTACTATGATCTTTACCAAGCCACACGCCTGGAGAAGTTTGTTACAGCATATGGTGCATTTTTACAAGCAAACGGCGAGCAGCCAGTTACATGGAAAAGAGCAAGCAGCATGGATGAGGTGCTTCGTGAGGCAGATGTGATAAGTCTACACCCA[A/G]TCTTGGATAAGACCACTTATCATTTGATCAACAAAGAAAGGCTTTCAACAATGAAGAAGGAAGCAATCCTTGTAAACTGTAGTAGGGGTCCAGTGGTTGATGAAGTAGCTCTTG
30	Hb_seq_30	clc179	431	1	A/G	ribulose bisphosphate carboxylase/oxygenase activase, chloroplastic [Vitis vinifera]	TTTCATCAGGAAGCTTCAAGGTTGTTGCAGAGTACGATGAGCAGAAGCAGACTGACAAGGACAGATGGGGAGGCCTTGTCACTGACACATCTGATGACCAACAAGATATCACCAGAGGGAAGGGTTTGGTGGACTCTCTCTTCCAAGCCCCCATGGGAACCGGAACCCACCACGCCGTTTTGAGTTCTTATGAGTACATTAGCGCTGGGCTTCGTCA[A/G]TACAACTTGGACAACAACATGGATGGTTTCTACATTGCTCCTGCTTTCATGGACAAGCTTGTTGTTCACAT
181	Hb_seq_181	Contig_Hb_21080	431	1	A/G	conserved hypothetical protein [Ricinus communis]	TGGGGTTGCGTGGCTCTACAACGAAACATCGCCGCTTGGTTGGTGGACGCTAAAGCCAAAGCCAAAGGAGGAGCGAGAGCTAGCTCACTTGTATGAGAGGCGAGAGTTCCCATATCCAGGCGACACAGAAGCCATGGAAGAGTTCATT[A/G]CCAAGGGGGGAATGATCGGCACGACAATTGGACCCAAAGGGATTGTGGAAACGGATAAAGATGCGTATAATTATCAGAAAGAGTTGCAGAACAAGAAGTTTGAGCAAGAGGCGCAGAAGCTGTGGCTGAGGATGAGGAATGAAGTCATACA
97	Hb_seq_97	Contig_Hb_18745	406	1	A/G	ni hit	GCTCCTTTTTCATTCCATTCCAAGATGCTGAGATTGATAGAGGGTAGATAAGAAGCTAAGGATTCGAACGAGACACGAGGTGGTTAATGGTAAAACACGTCTACCACTGAACCTGGGTGTTCTGCTCGCCAGTGTTACCCCAGCCCTCGGTGCCACCACCCTCGGCGTT[A/G]CCGCTAGCAGCCCAGTCACCACCAGCAGCATCAGCATCCCAGGAAGCACCAGCGGCACCAGTAGATGTGAATGCACCAGCAGTAGCTCCAGAGACTTCCCACTCGTTTGCGAAGCCAGATTCCACAGGGC
66	Hb_seq_66	clc673	394	1	C/T	metallothionein [Hevea brasiliensis]	GCAAGTGTGGATCAAACTGCACCTGTGATCCATGCAACTGCAAATGAGAAAGCAGCATGGACATGGACCAAGCAAAGCAGTACTTGGTGTTTTTAATAAATCCCAAAAATAATTAGGAAAAACAATTAAAGATGAAAGAATAG[C/T]TGGTTATGTATAATAGTAGTTGGGTTGCTGGTGTAAATTAAACAGCCCTGGTTTATCCAAATCCTTGTGTTAGGATTTCATTTCCCGTAGTTCCATAGCTTGTTGTATGTGTGTTGTGTCCTCTCTGCTTTGCTGGCCTTAACCTTTGTTT
100	Hb_seq_100	Contig_Hb_20021	389	1	G/C	sentrin/sumo-specific protease, putative [Ricinus communis]	CAGAGCTTCTTCTACTTCTTCCTTCAGCCACACTGGGGAAAGCTTTTCCAGCAATTTTTCCAAGAAGAAGGATACTTGTCAAGTCCTACCTTCAAATGGCTCAGTGCCTAGGAAAGGGAAGACAGTTGTTCTTGTAGATGAGGATGAAACCCAA[G/C]TTGTAGAGACAATAGAGCCTGAAAACAAACATGCTGAATGCATGAAGGATGCTAAGATCTACTACCCATCAAGGGATGATCAAGAATCTGTAGAAATTTGTTACTCGGATATAAACTGCCTAGACCCTGAAGGTTTTTTGACATC
39	Hb_seq_39	clc277	387	1	A/G	metallothionein 3-like protein [Hevea brasiliensis]	AACATATAGTGTGAGGTTGCAGGGGAGTCGCTAATAATGCAATTGTACTAAATAATGTGTTTTCTGTTGT[A/G]ATACTTGTGGGTATGGGGTGAAATACTCTATGTTTCCTTGCATAGAGTGTTTAATGGCCAYATCTATGGCCTTTGTGTGGCTTAATTAATGAATTACTAWTAGTACAAACCTTCTTCTAGTTATCTTTTCCGGATAWCTAGTTTCTTTCGTTTCC
36	Hb_seq_36	clc233	385	1	G/T	Photosystem I reaction center subunit V, chloroplast precursor, putative [Ricinus communis]	AAGCAGAGCTTAGCGCACCCCTGGTGATCAGCCTAAGCACTGGGCTGTCTCTCTTTCTCGGAAGGTTTGTGTTCTTCAACTTCCAGAGGGAGAACGTGGCAAAACAAGTGCCGGAGCAGAACGGAGTGACCCATTTTGAGGCCGGAGATGTTCGTGCTAAGGAATATGT[G/T]AGCCTCCTGAAATCAAACGATCCGGTTGGGTTCAATATCGTTGATGTTCTTGCCTGGGGCTCCATTGGCCACATCGTTGCTTACTATATCTTGGCCACCTCCAGCAATGGCTATGACCCCAAGTTCTTCT
47	Hb_seq_47	clc385	384	1	C/T	late embryogenesis abundant protein 5 [Populus suaveolens]	GGCTCGCTCTTTCTCAAACGCAAAGGTTCTTTCTGCTTTGATCACCAAGGCAATCAACAGGCGAGGATTTTCAGCGGCGGCTGCTGCACCTCAAGGAGTTGTGTCCAGCCTGCCTAAAGGAGGAGCTTCCATGGTCAAGAAAA[C/T]AGCGGCGGAGAATATTGCTTCCGCCGAGAAGGTCTCGTGGGTTCCAGACCCCCGTACCGGATTCTACAGACCGGAGAATGTAGCGGAGGAGATTGATGTGGCCGAGCTAAGAGCTTTGCTTTTGAAGAAGCATTGAACATAGAAACAAATAAAAAT
53	Hb_seq_53	clc569	382	1	A/G	uncharacterized protein [Arabidopsis thaliana]	CCCATCTTCATCTACAAGGGCATCGTCAAAGAATTCAATATGCAAGATGAGGATGCAGGCAGGCCATACAGGAAGTTCCTTTGACTTTCTTCTTTAAATTGCTAGGCAATCGATAATAATTGCACCAAAAGTAAAACTGGTTTTCCATTAGGACCCCTTTTACCATATCTGGGAATTGCTTATTTTTCTTTGTTGATCTAT[A/G]ATGTTGTGTTTTTTGAAGTCTGCCAATCTGCTGAGAATTCTGTATGGTTTGCTATAATCATCTTTGATTCAGTAGC
71	Hb_seq_71	clc725	377	1	A/G	ADP-ribosylation factor [Medicago truncatula]	AATTGTCACCACCATCCCTACTATTGGATTTAATGTGGAGACAGTGGAATATAAGAACATCAGCTTCACTGTTTGGGATGTTGGTGGTCAAGACAAGATTCGCCCTCTGTGGAGGCATTACTTCCA[A/G]AACACTCAGGGTCTTATTTTTGTGGTGGATAGTAACGACAGAGATCGAATTGTTGAGGCAAGGGATGAGTTGCATAGAATGTTGAATGAGGACGAACTGAGAGATGCTGTCTTGCTTGTCTTT
169	Hb_seq_169	Contig_Hb_20883	376	1	G/T	conserved hypothetical protein [Ricinus communis]	GATAAGCTTCGCTCTCTTGGCTTCACTGAACATAACCCTAAACCGAAAATCATTAACCCCGAGCTCGAAACTGATACCAAACCCGTTGGAGAAATCTTTATTCCCCTTCCCAATCAGTTACCTAAGTACCGGGTTGGCCACACGCTTGACCC[G/T]GTTGGAGCACGCCGGAGAACCCTGTGCCGAGACCCGGATCGGGAAATGCGATAGTCAGGTACCATGAGCTGAGAGAGAAGGTGAAGAAAGAGAGAGAAGCGAGGAAGAGAGAGCCTAAGCCTCCGACATTAGCGGAACTGAATTTGC
224	Hb_seq_224	Contig_Hb_23166	375	1	A/C	predicted protein [Populus trichocarpa]	GCCACTACCCCTGTATATTGCAGGAGCTCAAGCTTTGGCAGTTTGTACCCTTGTTTAACGGAAACTTGGGGCGATTTGCCACTCAAAGTCGATGATTCTGAAGATATGGTGCTTTACGGCGTCCTCCGCGACGCTCTCACTGTTGG[A/C]TGGGTCCCTTGCCTCAAGAATGAGCTGCAACCGGATTTCCCTCCGGTGAAGTTGGAACCCCAGGAGAATTTCGCGTTGTTGCAGGAGAGTGTTGCTACTCCGGCGACCACTGTACTGCCTCCTGAGACGATTGAGTCTC
55	Hb_seq_55	clc590	373	1	G/T	protein TIFY 6B isoform 2 [Vitis vinifera]	ATGAAACCAACTTAGAAGGGAATCGTTGTGATTGATGTAGTAAATTGAAGATGTAAGCACATTGATTTTGTTTTAAACTAGAACTGTAATCCTTTGTTTGATTTCAAAACTTTACGTATATATTTATATAGAGAGAGAGAGAGAGAGCT[G/T]GTGTAGGGTGTTTTCCTTTTTTCTTTTGTTCCCCATTCTGTTAATCCATTTGGATCCTTAGCTTCCAAGATGACATTGAGTACATTTTGTAGCTATATGTAACTTCTGTTACATTGTGGAAATAAAAACCAGATTTAGATC
163	Hb_seq_163	Contig_Hb_20766	370	1	A/G	BRASSINOSTEROID INSENSITIVE 1-associated receptor kinase 1 precursor, putative [Ricinus communis]	GGCTTTTTCACATTCTACTGTTCTATATCCTCCTAAACAAAAGTAGAGCTATCAATCCTGATGGTGAGGCACTTCTAAACTTCAGGAATGCTATTGTTAGTTCAGATGGTATCCTTCCCCTATGGAGACCTGAGGATCCTGACCC[A/G]TGTAATTGGAGAGGTGTGACCTGTGATCAGAAAACCAAGAGAGTCATATATGTGAGTCTGAAGAATCACAAATTAAGTGGACCTATATCTCCTGACATTGGGAAGCTAGAGCACTTGAAGATTTTAGCTCTATACAACAACAACTTTTATGGAA
194	Hb_seq_194	Contig_Hb_21543	369	1	A/G	pathogenesis-related protein 1 [Vitis hybrid cultivar]	ATCATAGTTACAAGAGATGATTGTGCCTCCACTGTTGCAACTCACTTTAGCACAGCCTAAGCGAACCGAGTTTTGCCAAACTACCTGAGTATAGTGCCGGCATTCTCCACCAACACAAGAATTAGAGTTATAGTCATAGTGTGGCCTCTC[A/G]TCTACCCACATTTTCACCGCAGCCGAGCCGGTGAGGTCGCCACTGCTCCATGCGAGATTCTCACCGTAAGGTCCAACGGAGTGCACAAACCGGCAATCTCCCTTGCGTTTATTGGCATAGTTTTGTGCATAAGCAGCAACTTTGTTGTC
166	Hb_seq_166	Contig_Hb_20863	364	1	A/G	PREDICTED: UDP-glycosyltransferase 92A1-like [Vitis vinifera]	TTGGTCCCGCATCGCTAGTGCTGCATTCAAGAACTCATCCATGGCTCTCACAGAGGACCCCTTCAAATCTTTCTCGCATTTCACTGCATCCTTAATCATGTCTTTCGCTCCACAAGCCTTCTTTCTCATTTCCACCCCTTTGTCTGTCCC[A/G]TTCATCACCAACTCTATCTTTTTCACTATATCTTCATGGCTAACTTCGCAGATCTTTCCTCTAGCCACCTCCACACATACTCCTATCTTTTCTTCCAAAAGCTTAACATTGTAGAATTGTTCTGCTGCCATTGGCCACCCAATTA
64	Hb_seq_64	clc659	358	1	A/T	no hit no blastx	GAACCTTGGCTGATGAGTGATGCTCGTGTTAAAATCTTTTTGTTGTAGAAATCCTGAAATTATTGGTTCATGTTTGCCCAGTTGCAATCTAAATTATAACATCTGTATGAATTATTGGATTATATATATATTTTTTA[A/T]CTGTTCTTCTTCCTAAATTTCTAAATGGGGGGGTGTAGAATTTTCTCACT
94	Hb_seq_94	Contig_Hb_7511	354	1	C/T	no hit	ACAACTCTGCACATATTCAATTTTCTATCTCACATGTTTTTATTACTTTTCGTTATTTTCTGAATCTGTAAAAATTTTTAAAAAATTATATTCATACTCTACAGGAAATTTTATTAATTTTATGCTTAAGAATCACTGAAAAAACTTTTGCATTTTGTAAGTTATGACTGTTTGAAGTTAAGGTTCCTG[C/T]AAAATCTGATTTGCAGAATACTCGACTTATGAAGCCCATATCTCCCTTGTTTCTTTTTTT
93	Hb_seq_93	Contig_Hb_7042	350	1	A/G	no hit	ATAAACGTTGCGCCCAGAAAAATCATCTCCAAAACCTACAAGTTCAGCCACAAAATCTTCATTTTCAACAGCTGGCTGATGACCAACAAACTCAGTCTGTTCTCTCTTCTCTTCTTCAACGAATCAACACTCTGGAATCCTCTCTTCACC[A/G]TTTTTCTACTTCTTCTGCTTTGAATTATCATAGCCATCCATCGTATTCTCTTAGAGAGGCTGCCGCTCGCGTTATTCAAACCCATTTCCGTGCCTTTCT
128	Hb_seq_128	Contig_Hb_20395	341	1	A/G	peroxisomal abc transporter, putative [Ricinus communis]	TTTGCTTGATTTTAAGGATTCTGAAGATTACTTCTTTTGTAATTAGCTTTTCTTTTTCATCTTCTGCTGTGCTTGTTTGCAAAATAACTTACACTTGAGGTATGTGATCAAAATGATCAGATCCTATTTTAAGGAACAGTCAAAAC[A/G]TGGTTGGCAGCTTTCTTCAGCCCGACTCATATATTGAACAAAATAAAAACTTGAAACATGTAGGACTATATTCTGTTCTGAATGGCAATGACTTTGGTCTGTTCCACCACTGCATATGAGATCTGATGCCATCATTTACACAGCTTCAATCAA
90	Hb_seq_90	Contig_Hb_1822	337	1	C/T	no hit	CAGGACTAAGGACGCACCCTCTCTTTTCAAAGTTTGTATACCAAAATTGCAGTGTAGGTTGGAAACAATTAATTTTACTCTCCCTATTTGTGTTAGCAAGTGCCGCTCGTTAACAAAAGGTTTACTCTTGTCATTTTGAAG[C/T]AAAATATTTTCAACCTTGAGATCCCATCCCATGTCAGTATCAAAAATCATTAGTTATTTGCTTCTAAATAGAAATGACAAAAGAAGCTCTATTCTGTTAGCAATATATCCAGCGTTATCAAATATCAGCTCACCTGGAATTTTTTGACCTAGGGTGTC
198	Hb_seq_198	Contig_Hb_21751	337	1	A/C	molybdopterin cofactor synthesis protein A, putative [Ricinus communis]	CTCCCTGTATCACTCGATCACACACGTTCCACATATGCTGCTTCAACAACTGCTGCTCTTGACTATCTGGATCCTCGTATGAGTCCTACTAGCTCGACCTAGCTCCAATATTTCTTCCAAGGTATACTCCCCCCAAACACTTGGACGT[A/C]TGTCTTGCTCTGTTATACTTTCGCATACCTTTGCCCATCCCTTATGAAACTTGAGAAAAAACTGAGATTCCTCAAATTCCATAAATTTAGATTTAAGTATTTCTTTTGCAGTATGCGCCATGGCATCCGTTGTTGAAATCCCTACATGA
188	Hb_seq_188	Contig_Hb_21254	333	1	C/T	heat shock protein binding protein, putative [Ricinus communis]	ACATCAGATCAGAAATCTGATTCTAATTTGTTAACATTACCCGTCTCATTTGATCACTGGCTTCTGTCTCGTTTTGGTAAATTGTATATCTCCATTAAGAACAGAGCTAATAAATCTCTCCACTTCTTCTGCAGTCATTTCACTCTCCAGGG[C/T]GACATATTTCCTCTTTCGAGGTTTGTAGGCCAACAATACCTTATCTGACCACTTGAATCCAGATTTTTCAAATGCATTTAAGAATGCTGGCTGCCTGTTTGCATCTAAGAGAGCATAGGTAATAGAATCCCTACATCCAGATGCTGC
54	Hb_seq_54	clc577	332	1	A/G	actin depolymerizing factor 4 [Hevea brasiliensis]	AGAAAATGGCAAATGCAGCATCTGGGATCGCTGTACATGATGACTGCAAGCTGAAGTTTTTAGAATTGAAGGCAAAGAGAACCCATCGCTTCATTGTCTTCAAGATTGAGGAGAAGCAGAAGCAGGTGATTGTGGAGAAGCTCGGTGAGCC[A/G]ACTGATAGTTACGAGGACTTTGCTGCAAGCCTTCCTGCTGATGAGTGCCGATATGCTGTCTATGATTTTGATTATGTAACGGATGAGAACTGCCAGAAGAGTAGGATTGTTTTTATTGCATGGTCTCCTGATACATCCAAAGTGAGAA
79	Hb_seq_79	clc905	303	1	A/C	predicted protein [Populus trichocarpa]	TTTGGTTTTCTTCTTTTACAAATTATAGAGTACAAAATTAATAAATGGAAATTTTATTCTCAGCACAATTACATAGAACTGCAAACCTTGCCTCCAGACGTCTGGGCTTCCTTATAATCATC[A/C]AACAACCCTGCATCTCGTGTAGTAAGTGCAAGACCGACTCTTGTTACTGCCCGCGGGTCTTAAGCAATTGCCATATATTTTTCCATTGCAAATTGGCTGCCTTCCAAAACTACCATAAGAAATATATGTCGTCTGTTGGCTGCTGAATTGAGGAATTGAACACACGTCGGATTCCAC
176	Hb_seq_176	Contig_Hb_20942	295	1	A/C	transcription factor, putative [Ricinus communis]	ACCTGAGGGTCTCCATGCAGGGTCTGGTGTGCAGAACCAGATAATACCATTGGGGAACTCAAAGAGGCTGAGGCTATTTGGAGTGAACTTGGAGTTCCAACTTGATGAATCGGAACCATCCACACCAGATGGTTCGTCTTTTTCGAGCCAGGGTCCAACGCAACAGCAACTCTACAGCTTTCACTCAGCTTATT[A/C]TTCTTCTTCAAATAGCAGCCATGGTCACATGGATATAACTTTATCAAGAGATGTCAACCAGACGAGAAATCATCGAGGATAAGATCTGTGGATGTGACGTTCCTC
33	Hb_seq_33	clc187	287	1	C/T	predicted protein [Populus trichocarpa]	AATCGCTCTAATGGAGGATCGTAAAGAGAAAAATGCACCATGGCTGTCAGTACCACAGTTTGGGGATTGGGATCAGAAGGGTGAATTGCCGGATTACTCGATGGATTTCACGAAAATAAGGGAAATGAGGAAGCAGAACAAGAGGGATGTGTCAAGAGCCAGTCTTGGTAATGAAGAAGACCTTATTAACCCAA[C/T]AGCCACAAATGCAAAAGCTGCCCATAGTGATCACCACCACAACGATCATTATCATCAAAGCCAYCACCASTCCCCTAATACAAGGAGGAGCATTTTCAGCTACTT
207	Hb_seq_207	Contig_Hb_22005	285	1	C/T	amino acid transporter, putative [Ricinus communis]	CCATAAATTTCTCCTGCTTCTATTGTTGAAGAAGGATATTTTTATCACTCTTTTATGGTAAATGACTCTGCCTCTTCTTTCTTGGCAGCGAGCTGTGTACATTTTCTCCATATCAATTAGGGGCCTAATTAACCATTGCAGAG[C/T]AAGATAGCGGAGTGATATATGTGCAGACTAAGGCTTTAATCAACCACGTCACTGCTAAAGAGCTTGAACTTATTAGCATCAAGAACCAACTTCCTTATAGAGGAAAATGCTCCCATAATTCCTGCTCCTGTAAACACGATTATAATAGAGATGTTG
40	Hb_seq_40	clc288	277	1	C/T	zinc finger family protein [Populus trichocarpa]	GGTTTGATGCAGAGAAGCAGTATAATCTCAGTAAAGGAGTCCATGAATCGCTTCAGCCATGGATGGAGCAGTTGTACATAGAACAAGAGCAGATGGTGGCATAAGCAACATCTGTGTGCTCCAAGATTATCTTACCAAATTCGATACTCTTCGATT[C/T]CTTGTTTGTATCTGATAATTGTATTTATGTTTAGAATAGGGAAGTTACTAAGAAGTAAAATTGCAGACCAGTCAAGAACGAAAACTCTGGGCAGGAAGTCTCTGCTCATGTCATTGATAGGCTAGGTGAAGAATTAGGATAAA
68	Hb_seq_68	clc695	275	1	G/T	thioredoxin H-type 3 [Hevea brasiliensis]	CTTGCCACACCGTTCAGGCCTGGACCGAGCAGCTCGAGAAGGGACAGGAGAGCAAGAAATTGATTGTGGTGGATTTTACTGCTTCCTGGTGTGGGCCCTGTCGTTTCATCAGTCCAATTCTGGCAGAGTTCGCCAAGAAGATGCCACATGTCAC[G/T]TTCTTGAAGGTGGATGTGGATGAATTGAAGACTGTTGCTGAGGATTGGGCTGTCGAGGCAATGCCAACTTTTATGTTCTTGAAAGAAGGAAAAATAATCGACAAGGTTGTGGGTGCCAAGAAAGAGGAACTGCAGCAGACCATTG
32	Hb_seq_32	clc186	273	1	C/T	conserved hypothetical protein [Ricinus communis]	TTGGAGTTGCCATGGAAGTAGCTATGGAATTGGAAGATGATCTGTTCTTCGCAGACCTAAGCAAGCAAATTTCTCTTCTAGTCATGGATGATGATGAGGACCCAGTTGCAAATTATCCTTCAGTTTCTTTCCAGGATTTCTCAAGAGCGAAT[C/T]ATCCAATAGCACCATCACCATTTATGTATGAGCAAAGAAGAGAAAGCAAAGGAACAGGAGTTTTTCAAAGCAAAGGAACAGGAGTTTTCATTCCAAGGTCATCACAGCCAAGAAGAAAACAGAGGCAAGGAAGACAATCTTCATTCA
87	Hb_seq_87	clc884	270	1	A/G	small rubber particle protein [Hevea brasiliensis]	CTAAACACTGAATAAGTACATATAAAAAAGCTCACAATAGATAAATAACCAAATCCAGTGCAGATTATGATGCCTCATCTCCAAACACCTTAGTAATTTTCTCAGTGGGCAACAAAGGCAAATAAGAGGACACTCTATATCCCTGCTCA[A/G]YAGTGCCACGAACAACATCGTTGTACTTTTCAGAGAAATAAACAGCGGTTGGCACAACTACATTTGCCACTTGAGGAACTAGTGGCAGCTTATTGAGGGCACGCCAGGTAATGACCGCATATTGCTCAGCTTTTGGTTCAAGATTAGCGT
187	Hb_seq_187	Contig_Hb_21204	269	1	A/G	polycomb protein embryonic flower, putative [Ricinus communis]	TCAGTACATGATAAGGATGCTTTTCCTCTTTGCTTATTCATTCATTGATC[A/G]CCAACAGAAAGGACCATCTCTCTAAGTTTTCACAGGATCTGGGACCTGCTTTTGATGTTGCTCGAGGGTAATATTACAGTTGTTCATCGTGCGGGCATCGAGGAGACCATGATTCCATAATTTTATCAGAAACAATCTCCAACACCAAAGTAAGGCTGGGACACAGGCAAGATCATGCCCATGCAATCTTGAGAATGCCTCGCATGCCCAAGGGATATGACCATCTGCCAACACACGCTGCTTCCTCAC
72	Hb_seq_72	clc732	266	1	A/G	ASR-like protein 1 [Hevea brasiliensis]	ACCACCACAAGGAAGGCCAGGAAGCTGTTGACTGCAGAAAGGAGGAGAAGCACCACAAGCATCTTGGGCAACTGGGCAAGCTAGGTGCTGCTGCTGCTGGCACTTACGCCTTGCATGAGAAGCATGCGGCAAAGAAAGATCCAGA[A/G]CATGCCCATGGGCACAAGATAAAAGAGGAGGTAGCTGCAGCGGCTGCAATAGGAGCTGGGGGATTTGCCTTCCATGAGCATCATGAGAAGAAAGAAGCCAAGAAAAAGAATGAAGAAGGTCATGGAAAG
89	Hb_seq_89	Contig_Hb_1203	266	1	A/G	predicted protein [Populus trichocarpa]	GCTGATCATGAAGTCCTCAAGGCCTTCAAAGGTTCTGGCATTGAAATAATTGTTGGACTTGGCAATGAGTATTTGAAAGAGATTAGTGTAGGCGAGGATCGTGCGATGTATTGGATCAAAGAAAATGTGCAGCCCTTCCTTCCCGGAACTAAAATTGTTGGAATT[A/G]CTGTAGGAAATGAGATCTTGGGGGGTGACGACCATGAGCTCTGGGAAGTTTTGCTGCCTTCTGTCAAAAATGTTTATTCAGCTCTTCGGAGGCTGGGTTTGGAAAAGTCTGTTGAGGTCTCCAGCCCACATTCA
134	Hb_seq_134	Contig_Hb_20438	249	1	A/C	basic 7S globulin 2 precursor small subunit, putative [Ricinus communis]	ATTACATTAATTGGTGAGGCCAGCACTAGCAAATAGCAATCATGCATGGTCTCCTTTTATTATTTTTATTATTTCTTTTTAATAAAAATTGAGTAACAGCCCCAAAATTAAACAGTAAAATATCAAACAAAACAAATAATAATGCAAGAGT[A/C]GGATGAGGCTTTCGAAAATCCTCTTAAGCTTTAGAGGTGAAGTCGAAGTTTGCACAAGTTGTTTGTCTAGACAACAGAGAAGAGCTAAACCCAAGCCTTGAAGTGGCAAGATCAAACTGCAGAAGATTGTCCTCCAATTGGTGCCCTC
218	Hb_seq_218	Contig_Hb_22737	246	1	A/T	catalytic, putative [Ricinus communis]	TCTGTTGGTATAGATGTTAGGATTATATCCAAGTTAGGGACATCTTCTTCTGCCACAAAAACCCCAATTTCTTCCCATGGAATTGCATCGGCAAAGGGTAAAACAATGTCATCTGCTATGATGACGGGAATGCAACCAAATATAAC[A/T]GCTTCAACCAATCTTGGACTCCATGGGGCCCAACCAAGTGGGCACAAGCAGAATATAGCTCGTTGCATGTCTTCATAATATGTGGTTGGATGTTCAGTCGAGATGTCAAAGAGAGCATTGTTCTTGAA
103	Hb_seq_103	Contig_Hb_20126	230	1	A/T	Mitochondrial chaperone BCS1, putative [Ricinus communis]	GATGTTAAGCACCACTAATCGGTCAATACTCGTAGTAGAAGACATAGATTGTAATTCGGAGGTGCGTGATCGGTCAAAAATTGAGGATGAAGAACAACTTCAAGCCAAGAAACATGCCAAGTCATTCACACTCTCAAC[A/T]CTGCTAAATTGCATCGATGGATTATGGTCGAGCTCTGGAGAAGCACGAATCATTGTGTTCACCACTAATCACAGAGAAATTCTAGACCCTGCATTGCTTCGTCCTGGGAGAATGGATATGCACATTCACATGTCCTACTGCACCACTCAAGGCTTCAGAGT
204	Hb_seq_204	Contig_Hb_21937	227	1	A/G	Reticuline oxidase precursor, putative [Ricinus communis]	TATAAATTATATTATTTATTTATCTATTTTTTAATTTAAATTACAGCAGCATAGCAGCGGTAAATTCATAAAAGGAAACACCCTACTAATTAATCCTTGTAGCCACCCTAATTCTTCCAATATTAAGGAAAAACTGGGATGCTCTGCTC[A/G]TTTCTAAAGAAATTGCCAGGATCAACCTTGGTCTTGATTTGCACCAACCTTTTGAAATTACCCTTGAAGTACTTGATGCCATAAACTTTCCCTTCTAAGTAGCTTTCCTTCCCATTATGGTTGATACCCAAATCAAGATCTCTATAGTT
63	Hb_seq_63	clc656	221	1	G/T	Ubiquitin-like protein [Medicago truncatula]	TGAAAACCCTTACTGGAAAGACAATCACCCTCGAGGTGGAAAGCTCAGACACCATTGACAATGTTAAGGCTAAGATCCAGGACAAAGAGGGAATTCCACCTGACCAGCAGAGGCTGATCT[G/T]TGCTGGGAAGCAGCTAGAAGATGGCCGCACCCTGGCTGACTACAACATTCAGAAGGAGTCCACCCTCCATTTGGTACTCCGCCTTCGTGGTGGCATGCAAATTTTTGTGAAAACCCTCACTGGCAAGAC
183	Hb_seq_183	Contig_Hb_21094	221	1	A/C	hypothetical protein VITISV_017741 [Vitis vinifera]	TTGGTTCGTAATTGTTGAAAACGCAGTTTAGTCAACGGCTTTGTTAAAACATCAGCGATTTGATCCTTTGTAGAGATGTATCGAACCTGAATATCATTAGACTGAACTTTATCACAAACAAAATGTACATCTATCTGCACATGTTTCATT[A/C]TGCTGTGATAAACTGGATTTACCGTAAGGTTTGTAGCACCCAAGTTATCACTCCAAAGAACAGGGATTTTAGTTTGTACCCCCAATTCTTGTAGCAAGTTTCGAATCCAAAGTACCTCAGAAGTTGTGTTTGCAATGGCACGGTATTCT
221	Hb_seq_221	Contig_Hb_23067	210	1	C/T	acc synthase, putative [Ricinus communis]	GCAATTACGCCTGCTTCAATAGACATTCTCTAGATCTCTCTACATATAAATACTTGGTATCATCTCTTGCAAATTTCAAGGTAACCGTCAGCAGATAAAATATGGTGTTCAAGTTGAACAATCAGTTGTTGTCAAAGATAGCAACTGGTAA[C/T]GGACACGGTGAAGACTCACCGTATTTTGATGGATGGAAAGCATACGATGAAGATCCATATCATCCCACCAAGAATCCGAAAGGAGTTATCCAGATGGGTCTTGCAGAGAATCAGCTTTGCTTCGATTTGATTCA
35	Hb_seq_35	clc203	207	1	C/T	conserved hypothetical protein 9 [Hevea brasiliensis]	CAAAGTCAGAAATATCAACAACATAAAGGAAAGCAGGGAGAAGCATCTTCCATTGCCGTAACTCTCTTTATCATCATTGGAAAAAAAGGGCTTAATTAGGAGAAAAAAGAAAGAAAAATGGAGTTCCATGGGAGGCCACACAGGAG[C/T]GACATTCATTTATCAGCAGAGGAAGAAGCAAAAATTCAAGAGGAAACAAAAGAATATTTTGATGGATTGGCTGCAAAGCGTCACTCTAAGCCTCAACGCAGTGAGTTTTCTGCTCAATATGTGGATGCTTTACCCTTCACCAATTCTCTTCCA
168	Hb_seq_168	Contig_Hb_20882	207	1	C/T	conserved hypothetical protein [Ricinus communis]	TATTCACATTCCACAATACATGGCTTCCTTACATTCTGTTACAAAAACAATATCATTCTTAATATAAATCAGCTCCGGCGTCTAGTCATAAGCAATCAATGAGATTTTTGGTACATTGTATTCAGTCAATATGTACAAACAAGAGGAAATG[C/T]AACTACGTTGTGTTATAACTCCATTAATATTAAAGATCCTCTAGATTAGTTCCCCACCATCAAAATTCCATTTGAAGATATTTTCCGCTTGGCATTGTTTTGCCATTTTGGAATCATGAAACTGGAGCTGCCTTTTGACCCATGGTGG
70	Hb_seq_70	clc719	194	1	A/G	hypothetical protein 1 [Hevea brasiliensis]	AGAGTACATGGGGAACCAAGAAAGCTCATAAGAAATCTAAGTACAGCTCTCTTGGTTTAGTTMTTGTTCTTGCAACTAACTTTCTTGATTCTTGATTCTTGATCTTTTATCAGAGAGCTTCCATGGCTGGTCTTCAACAATACTACTTTTTCCCTACTGATTTCTTCTACCCTCGTCCACAATCTGTTCGTGT[A/G]GATACTGCTCAGAAATCTGCTCTTCCCCTGCAGATTCAGAAGCGAGATATTTCTGAAGATCTTAAACATCCCACAAGCTTAAGCCTCGTTCTTTACACCAACAAGC
107	Hb_seq_107	Contig_Hb_20159	192	1	A/G	conserved hypothetical protein [Ricinus communis]	TCCATATACAATTATGTAGAAACACAATGTAGTAGCAAATTCTAAAAAGTTAGAAGCTAGTTAGAAGGGGGGATTGAAAAAGAAACAAAAATATATGCAAACCTACACAAACAACCAACATGAACACCACAGAAGATTTTT[A/G]CCTCTAAGAGTAATGGATATTCAACTAATACTGAACAGGGGTAAGATTCATATCATGAATTATATGTATCCCAGTCAAACCTGGGTTGTGAGAAAAGCTCATAGTCAATGGGTCCATCTACAATACTATCAACGGTCTGGATGCCTTCTAAAAGAGCT
191	Hb_seq_191	Contig_Hb_21426	188	1	A/G	Inositol-tetrakisphosphate 1-kinase, putative [Ricinus communis]	ACAGTGCACAGTGCACACAATCCCCAAAAGAGAAACAGCACAGAGGGAGAAATGGTAACATCAGTAGGCGGTGTTATTCTAGACGAGTCGGTGCTAATAGACAATTCCGGCACCGCCGCATTACGACCGGAAGCTCTCTCGCTCCTCC[A/G]TAAGCTCCGCCATTCCAATCTCCACTTGGCAATTTCTTATTCACCTGCTCTTTCCAATGATAAGGTTAGCCTGCTCAAGAAGATGGCAATGCAATACTCTTTTGATTGCTTTTTCTTTGATGGTTCATCTATGGATGATGCCTTGAAGGTG
154	Hb_seq_154	Contig_Hb_20670	187	1	A/T	hydroxypyruvate reductase, putative [Ricinus communis]	CTAACTGAATTTTAAAAAGGTCCCTCACTTGTCTTGCTAGTGTGCGCTAGGAATTCTTGCTTCTGAGCTGCTGCCATGGCAAAGCCTGTTTCAATTGAAGTTTGGAACCCAAGTGGGAAATACAGAGTTGTTAGCACCAAATCCATGCC[A/T]GGAACTCGCTGGATTAATCTCTTGATTGCGCAAGATTGCAGGGTTGAGATATGCACAGAGAAGAAAACAATACTGTCTGTTGAGGATATTGTTGCTCTAATTGGAGATAAGTGTGATGGAGTAATTGGGCAGTTGACAGAAGATTGGGGA
74	Hb_seq_74	clc871	183	1	C/T	photosystem I reaction center subunit N, chloroplastic [Vitis vinifera]	AAAAATAAAAGACGGGAACAAATTATGAAAAGAAAATTAGAGTTCTAATGGATGTAAAGTTTAATTCTTGGATGATCTAGATACATGTTGGAAAAGGGGAAATTTGAAGAGAAACCTTGACCACTTCACCATTTCCAGAAAACATTAGAGCCACACTTGTATTTGTCCTTCCCTTCACACTC[C/T]AAAGCCAAATCTTCAGAGAGAAAAGGCACTTTCTTTTGCTTGGCAAGATCTTGGCAGCCAGTGAAATTCTCAGGGAACTGGCATGAACCAAATTCCACTGTGTATGCTCTTGCAAAA
34	Hb_seq_34	clc194	179	1	C/T	no hit no blastx	ATCATTCAAACASCATCTCCCTTTAAATTTTCTCTCTTTCTTTAGCTCAAGATATTGGTGAGGCGCAGCATTCTTGAAGCTATTAACTCTACTGCCCTCGAAAACCAAAAGAACCCCAACCCCTCTACCATTAATCTTCAAGCAACAGTTTCCCAGTTTGAATTTGAAATGGTAGGAA[C/T]TCAATTACCTTCTCACCATCACGATGCTCTTAATTTGGAAGAGCTGGAAAAGTGCCAAGTGCCCTTAGCTCGTGTAGTTGAAGAAGCAGAGAAGGGGCTGGATGATCCTGAGGTGCCCATA
65	Hb_seq_65	clc670	176	1	A/G	hydrophobic protein LTI6A-like [Glycine max]	AAGTATGGTTGCAAGGCTGAGTTTTGGATTTGTTTGGTCCTGACCCTTCTTGGGTACATTCCTGGGATTATCTATGCAGTTTATGCCATTACCAAGTGATGATCTTCATCATCTTCAGTGGATAGCTATAACCATTTGATTTGATGGAGAGTTCTGTTTAACTTGGTGTAATCGT[A/G]TGGATCCTTCTTGTGTGTGTGTGTCTCTGATCTTTTTAGACAGAATTTTTCCTTTTTTTAATTTTATCTATTAATTTGATGTAAAAAGGGCCATCGCCATTGGATTTAGTCGCTTTGTGTGTAG
48	Hb_seq_48	clc388	168	1	A/G	putative calcium-binding protein CML27 [Arabidopsis thaliana]	ATAATGGCTTCTAAACCCTCCTCCTCCACTCCTTACTTCCAAGACATGGACGAGCTACAGAAGGCCTTCAACCAGTTTGACACCAACGGTGACGGTAAGATCTCCGTTGCTGAACTAGGTGGCGTTCTCAAAGCCATGGGCTGTAACTACACCGACGCCGAGCTCAA[A/G]CGCGCCATGGACGACGTTGACACCGACAAGGATGGCTTCATCAATCTCCAGGAATTCTCTCAGCTCTTCCAATCCTCCTCCGGCGCTGCCGCTGACTCCGAGTTGAAGGAGGCTTTCGATCTGTATGACCAG
61	Hb_seq_61	clc649	165	1	A/T	no hit no blastx	CTCATAGAAATGGTGCTCTAATTATTTTCTTAATTATAACAAGTAGCTAGCAGCGCAGAACAACTAGCAATAGCATAAACCACA[A/T]AGCGCTACACACGTTACACACCATATTTATAATAAGTGGCCAACTGCCCATTAGACTAATCAGCGGTGGTGATGGGGTGGATCATGGTGTGGACCATGAGGACCCGGTGGATGTGGATGGGGATCAGCTGGCGGA
192	Hb_seq_192	Contig_Hb_21474	165	1	A/T	AMP deaminase, putative [Ricinus communis]	TAAGTTCAGTAACATCTTGCTTCCATGGAGCAACCACTTCCCTGTAAACATACCTATTCCGCAAATCCAAGCATTCACGGATCATCTTCCGCACTTCTTCCTCTTCTATATTTACTGACTCATGCATTGTTGTTCTCAAAGGTAAAATTGTGC[A/T]GGCAAAAGCAGCTTCATTTCCCACTTGGCGCACTGAAGCTATATCTACTTTTCTGCTAAGCATATCAACACCAACTTTTGCTTCAGCTCCAGGATCTTCAATATTCTGACCTTTAATAACATTTGCAGTGTCACCTCTAAATAGCA
49	Hb_seq_49	clc530	163	1	C/T	universal stress protein A-like protein [Vitis vinifera]	AGCTTGCATGCCTGCAGGTCGACTCTAGAGGATCCCAAGCAGTGGTATCAACGCAGAGTACGGGGGGCAAAGAAAGAAAATGGAAGAGGGAAAGAAGGAGAAGAAGAAGGTAATGGTGGCAGTAGATGACAGCGAGTTTAGCCACTACGCTCTCGAATGGGC[C/T]CTTGATTTTTTAAAAGACGCCATAGCCAACTCTGATCTTGTCATCTTCACTGCTCAGTCCAATTCTAACTTCGGCTATGTTTATGCTTCCTCTTTTGGTTCTGCTCCTCCGGATTTGATTGCGTCTATACAAGAAAA
147	Hb_seq_147	Contig_Hb_20557	162	1	G/A	conserved hypothetical protein [Ricinus communis]	CAAAATCAAGACCAAGATAGATTCACAGATAAGACTACGGCCGAGCCCGGATCCCTAGATCTAGGGCTGAAACCGATCTGAACCGGTGGACACCCAAATGACTATGTATTT[G/A]CTTGGTTTTTCTCTTTTGATCAAGGAATCAAGGATCTAACAAATTTATGGTGCAGAAATATTCCAGTCATGCTCTTCCAATACCAATCCAGATACAGATAGAGGCATAAAGCTACTTGCACAGTAATGGTAAGATTTGCCACAAGCTGAGTAATACTACAATTTT
195	Hb_seq_195	Contig_Hb_21565	153	1	A/G	UDP-glucosyltransferase, putative [Ricinus communis]	TGAGCATATAAAATAAAACGACTGTGCTTTAAGCAACAGTTTGCTTAATAAAATCACTAAATGCATCCAAAGCAGCCAATGAAGTTGCTGGAAATCCTTTATCAAATTTAGCTCCAATTTCCTTTGCTCTTTTCTTCATTTCACTGTCTCCC[A/G]TTACCTTATCTATTCCCTTCATTATATCATCCTTCTTTACCTTCTCCAAGCAATCGTCACATACACTGTATCCCACCTTAAGATGACTCACTATCAACTTGGCATCATAGTATTGGTCACCCCTTAAGGGCCATGTTAAAAATGGG
29	Hb_seq_29	clc177	149	1	C/G	conserved hypothetical protein [Ricinus communis]	GAGTACATGGGGACAGCAAGTCATAATTTTGTGTTTGCCAATTGAGAGAGGTTTTAAGCATATGCTTCATGGGGTCTTTAATGGCTGGTTGGGACTCTCCTGTCCTGGATCATAAATCAGTGAAATACAAGAGAAATTGGTCATTTAC[G/C]AAAGAAGAGATTGACGCTTACTGGAAATTAAAGAAGAAAACAGAGGAGGAACATCTCAAAGCAATTTCTACTCCTTCAGAAAGCATTAATCAGGATGGTACATATGATGACTATGGAGTAAAGCTTCAGAGATCAAGCTCCTTGCCTGAGG
85	Hb_seq_85	clc377	149	1	A/G	chlorophyll A/B binding protein [Jatropha curcas]	ACAGCCAAACCTGCTAAAATATAGGCAAAAGCTTCACAACGCAATTTAGCCATGGCAACCTCTGCAATCCAACACTCTGCATTTGCTGGGCAGACCGCTTTGAAGCAATCAAATGAGCTCGTCCGCAAGATTGGTTCATTCGGCGGCG[A/G]TCGCATTTCCATGCGCAGAACTGTCAAGAGTGCTCCACAAAGCATTTGGTATGGCCCAGACCGCCCAAAGTACCTGGGTCCATTCTCTGAG
206	Hb_seq_206	Contig_Hb_21999	143	1	C/T	Nodulation receptor kinase precursor, putative [Ricinus communis]	TCTCCCCCCTCTAAAAACAATTCGAATCCTCTCCCACCTGTAAAAATCTTGCAGATTAAAATTGAAATAAAATAAAATAAACCCAAGAAAATTAAGGAAAAAAACACATATTTGAGCCACTTCCCTCAAAGGCTCAATCAAA[C/T]GCGCACTTTTATCACTGTTAATTACGCATTGAGTGCACATTTTAACGAGACCCTCAGACCAGGCCCACCATCCTGTCTTCCTTTTTTTTAATTTTTTTTATAATTTTACTTTTACCCCTTTTTTTCTTCTGGAGGGGAATTTCTACGGTGTGACA
88	Hb_seq_88	clc144	128	1	C/T	no hit no blastx	CATGGGATACGATATAGATGAAATTGAAACAGTAGTTTTTCTTTTTCTTTCATTTTCATATTTCTTT[C/T]TCTTTGGACTCCGAAAAAATCTGTCGATATTTCTGATTAAAGCTTCTTGCTCCTAGTTATTCTATAGGAATAAATCACTATTCCCTTCCTCCATAGAAAAGTTTATTCGAAGTCATAACATAAGACATAGAAGAGACTTTTAAAATATCTTTCTTTGATTCCAGAACACAAA
92	Hb_seq_92	Contig_Hb_6111	128	1	G/C	no hit	CAGAGGCCGCGCCTATGGCTTATTGGCTGTCCTGTTTATATTGGGCCATTACAATGTAAACATAAAAATCTCTCTTTCTGTCTATCTCTCTCTTTCTCTTCCTTTCTCTCGCTTTCTTCGCCGGAAA[G/C]TTGCGTCATCAATCGGTCATGCAAGCCGTCTGATTGCTGCTAACGGAACGCGGCGAGGTATTATTCTTTGCTCGATTTACTGTTTAGTCGCGTTTCGGTTTTTGTGGAGGGGTTGCGTTTTTGGTAGTCGCTGGGTCAGATCTGGCTGTTTTTGCTCTTGTATTTTGATCTG
132	Hb_seq_132	Contig_Hb_20413	121	1	C/G	conserved hypothetical protein [Ricinus communis]	TTTTTATTCTTTTGCTAATTTTGACAATCACAGAGATTATTAGACAGAACTATTTTATTTTCAATTTCGTTTTCTTTCATTTTACATATT[C/G]ATGTAGGCTCTACTCGTGTAAGAGGAGAGTCCCAAGAACAAGATGGACCTTTCTAATCTCAGAACGGACACTAGACTCGGCCGAACCCGATCCGATCGCAGAGGCTGAGAGTTGAACCCATTAAGATTTACTCATATTTTTCAGGTTCTGTTGTATGTTCTGCTTGCCCTGCAACATAATCAAGAAGCCCTTCACCTGCTTGTGCACCA
95	Hb_seq_95	Contig_Hb_10813	118	1	G/C	no hit	GGGGGGGTGGATGTCCGTGTCTTTTTATAAATTGATTAGAAAAATGTCAATTGGCAATCAAATTAGACATTCATACATCATTCTCCACACCTTTATAATGATGGATCACAATACTAA[G/C]TAGCACGCCCAACGCACCAGAAACTATCCAACCAACATTTTAGATGATTCTTCACCAATGGATTAATCTCTGGACAATACTATATTTATAAGTTGACCTATAAATGCAATTAACTAATACTACAAAATTAGGGGAAAGAGGTAACATCCCAATGCAGAGACAGGCTATATAATAGAATTCCA
83	Hb_seq_83	clc556	110	1	A/G	Photosystem II reaction center W protein, chloroplast precursor, putative [Ricinus communis]	GGGGAAAATCTTCCGAGTCTGTGACCAAATTCTAAAATTCTTGCACTACCCATCTGGAAAATGGCCACCATTACAACCACCAAGTTGCCAACACTCTTGGCCCCTGCAA[A/G]CTTCAAGAAAACAACCAGGATTCACTCCACTCCTATTCTTGGGTTGCCGGTAATGGCAAGGACAGGGTGCAAGGTCAAGTGCAGCCTAGAGGAGAAGAAAGAGGCAAGATCCAAGGGCATAAGCACAAGCATGGTTTTA
76	Hb_seq_76	clc877	108	1	A/T	Stress-induced hydrophobic peptide [Theobroma cacao]	AATAATAATAATAATACAATCACATTTAAAACAAACTTGAACAAACACTAACAGTAACTGATAGTTGACAAGCCATTGTCCTACCCAAGAAACGACYCAAATCCAAT[A/T]GCAATAACCTTCTTACAGCAAATTAATAGATCAAATAAAAAGAAAATTCTTGAAAAAAAGAGGACACAAACACAAGAATGATCCATCTGACTACATCAAAACAGACGTCTTCAACAAAAAACATGATTAGAGCTTTCCACTGAAGATGAAGATCATCACTTGGTGATGGCATAGACTGCATATATAATCCCG
96	Hb_seq_96	Contig_Hb_11575	106	1	G/C	conserved hypothetical protein [Ricinus communis]	CTGCTAATGCTGATCTTATAATGACATTGCCAATAGAATGGCCGACAAAGCTAAGTTTGATATCCTTTGGACCACCAGATCTTGAAAATTTTTCCAGTTTCCTTT[G/C]AAGAAAAGAGACCACCTCCTCAGCCAGCCTTAGTCCCATATCTCTGAAGTCTCCTGATATTTTGTCTTCATTTACCTCTGACATGAGAACCTCTGTCTTGGGCTCCATCAAAAGCCACTGATTTCGTAGAAGTTGTAAATCGAGATGATGTCCCTGAAAACCATGCACAAAGAC
182	Hb_seq_182	Contig_Hb_21083	96	1	A/G	dnajc14 protein, putative [Ricinus communis]	CCTGTTATGGGCGGTGATGGTATCACTACCGCATGGAACGCTCGTTTACATTTCTCACACCTAATTGCACAGTTTTCATAACCCTTTGGATACTC[A/G]TAGAGAATGTAACAGTACGGACATGCAGTCCAGAAACTCGGCACCTGTGACTCAGTCGCACTTGGCTGGGTCGTGGACAGTGTTGTACGTGAGTCAACGCTAACAGGCTGGGCAGCTGGTCGAGCAGGCTCGGAAGCTTTCAGCTGGGGTGCTGGCCGACTCGGCTCCACTGCTTTCGGCTGCGGAGCTGGCCTAATCGGCTCA
82	Hb_seq_82	clc219	87	1	A/G	glutaredoxin [Hevea brasiliensis]	AGAGTACATGGGGGGAATCAGGAAGGAAACAAACATTATACGATAATTGAGAGCACTGAGAGACTG[A/G]GAGAACGATTGAGAGGCAGAGATGGCGATGACCAAGGCCAAGGAGCTCGTTTCTTCCAATTCTGTTGTCGTTTTCAGCAAGACGTACTGCCCCTATTGCACGAGCGTGAAGAAGCTTTTGGATGAATTGGGAGCCAATTATAAGACCGTGGAGTTGGATACTGAGGGCGATGG
69	Hb_seq_69	clc705	86	1	C/T	Cysteine proteinase inhibitor [Medicago truncatula]	ACAAGATTGCCCCATTTTTCGAAACCCCCGACTGACGGTTACAAATGAAACGCCATTGCCTCCTTTTCGCCCTTCTCCTCTTTGC[C/T]GCCATCGCTTCCGCCGCTGTGCTCGGCGGATGGCAGCCTATAAAGAATTTGAAAGACCCGCACGTTGTAGAGATCGGGCAGTTTGCGGTGGAGGAGTATAATAAGAGATCGAACGCCCATCTGACGCTGGTAAAGCTGGTGAAGGGCGAACAGCAGGTGGTTTC
50	Hb_seq_50	clc562	84	1	C/T	translation machinery associated protein TMA7 [Arabidopsis thaliana]	CAACGCAGAGTACATGGGAGACGAAGTGCCTGCAATAATTGCGTGAATTAGGGCTAGGACTCTCTTCGTCTTTCTCTCAATTC[C/T]TCTTTCGTTTCTTCAAATCAGACCCTAATCCTAAGTACCAGCCATGTCTTCCAAGCAAGGTGGAAAAGCAAAGCCTTTGAAGCAGCCCAAGGCTGAAAAGAAGGA
222	Hb_seq_222	Contig_Hb_23073	80	1	A/C	protein binding protein, putative [Ricinus communis]	TCTCTCTCTCTCTCTCCCCCTTCCTATTTATATTTTGTGGTCTTAAGCCTTACTTTAGCTGTCTGTGATTTAAACCTGG[A/C]TTCTCAGATATTTTCTGGGTTCTGTCTACATTTAACAATCTACAATTCCGATCTGGCCGGTTTGCATTTAACCATAAATAGGGAAGGTTTTGAAGAAAGATTTCTCAGACCTTCTGGAGAGAAGCTGTTGCCTACACAACTCTGGCCGACCCTCTTGTGAAATTTGCTCCAACCAGAGCAGGTGGTGATTCTCTGTTTTCTG
118	Hb_seq_118	Contig_Hb_20270	68	1	C/T	nucleic acid binding protein, putative [Ricinus communis]	AAAAAAAAAAATTAAAAAAAAACACAGACTAGCTATAGCTAGCTAGCTTCATAGCTAATGTATAGTA[C/T]AACAACAATTTTACTTTCTGGAATTGGATTAACTCAACGATGCCCAGAACTGTATTGGCTCAAATCCATTCCTGAACTTATTGATGCAAACTTTGCTAGCTCTTTTTGCAAGAATGGTCTGCGTGTTTCACCACCTACACCAAGAAAGTCTCTGGTTAAACTTCCTTCTATTTCACTGGAGCTCCCATGGTTTTGCTTCCTATTTGCTTGCATCATTAAATGATTCAAGTTC
220	Hb_seq_220	Contig_Hb_23005	53	1	C/T	Protein ABC1, mitochondrial precursor, putative [Ricinus communis]	CTTTTACTCGAGAGAGGCTGCTTGAACTTTTCTATGCAGTTTATGAGAAAGA[C/T]GCGAAAAAGGTTATGCAAAGCCTCATAGATCTTGAAGCACTTCAGCCCACTGGAGATTTGTCATCCGTAAGGAGATCTGTACAGTTCTTCTTGGACAATTTGTTGAGCCAGACACCTGATCAGCAACAGACCTTGGCTGCAATTGGGGAGGATTTATTTGCAATCGCTGTGGATCAGCCTTTTCGGTTTCCATCAACCTTTACATTTGTTATAAGAGCATTTTCA
91	Hb_seq_91	Contig_Hb_4764	50	1	G/T	no hit	TTCTCTTTTCCTCTAGTACTCAAGAAAGACAAGAGGCAGGTGTATGTAC[G/T]CGTTTGCCATGGGGAAGATATGCTGCGCGGAATCAGATGATGATAGCGGTTTGGATCTTAAAGTGATTCTGGTTTTGATTGTATTAGCTTTTTTGGTAATGTCAATCTGCATACCTCCAAGGCAGCCAAGGGTTTATGCTGTGTATCGCTGTTGTTAGGCACTATCCTTCAAGCTTAACTCTCTGTTTTCATTATTTCTTGTGCAGCAATAATGGGTTGCTCACAGAAATTATTTAGCGTTTACTATCTT
227	*- SNP position in original sequence; a- SNPs validated by Silva et al., 2014; b- SNPs validated by Mantello et al., 2014			248

## Sheet: Sequenom_Primers
Multiplex	SNP_ID	Forward Primer Sequence	Reverse Primer Sequence	Extended Primer Sequence
W1	Hb_seq_86_1b	ACGTTGGATGAACAGTCTTGGAAGTTGCCC	ACGTTGGATGATTACTCGTCATCACAGTGC	ATCACCACTGCCACCAC
W1	Hb_seq_48a	ACGTTGGATGAAGCCATGGGCTGTAACTAC	ACGTTGGATGTGATGAAGCCATCCTTGTCG	ACCGACGCCGAGCTCAA
W1	Hb_seq_126a	ACGTTGGATGATCTCGAACCAAGTTCCACC	ACGTTGGATGCCTGGTGGATATTTTGTCTG	CGAGCATTCGTAAGAGG
W1	Hb_seq_61b	ACGTTGGATGCGCAGAACAACTAGCAATAG	ACGTTGGATGTAGTCTAATGGGCAGTTGGC	GCAATAGCATAAACCACA
W1	Hb_seq_34b	ACGTTGGATGTCTTCAAGCAACAGTTTCCC	ACGTTGGATGAAGAGCATCGTGATGGTGAG	TGGTGAGAAGGTAATTGA
W1	Hb_seq_144a	ACGTTGGATGAGCCCATTATAGTTCTGCGG	ACGTTGGATGCCATTGTCTACCGTTTGCTG	ccCCTTTCCTGTGTCCAAG
W1	Hb_seq_185a	ACGTTGGATGGGCTGCAACTGTCAAGAATG	ACGTTGGATGAAAGTACCAGATCGAAACCG	AGATCGAAACCGAAGAAAC
W1	Hb_seq_184	ACGTTGGATGTTTCATTGCTGCTGCTGGAC	ACGTTGGATGGATATTAGTGCAGATGGGCG	TATATTGCAACTGTCTCACA
W1	Hb_seq_179b	ACGTTGGATGGACAAAGAAAAAGAGCAAGGG	ACGTTGGATGTCTAAGGGCTTTAGCCCTTG	ggAGAGCAAGGGTTAATCCA
W1	Hb_seq_183b	ACGTTGGATGGTAGAGATGTATCGAACCTG	ACGTTGGATGTGGGTGCTACAAACCTTACG	caacTCCAGTTTATCACAGCA
W1	Hb_seq_01_2	ACGTTGGATGCGAAAACATAGTCTCAACAC	ACGTTGGATGTTGCACCAATTGCTTCCAAC	aatgGCTTCCAACTAAGCAAG
W1	Hb_seq_134	ACGTTGGATGACAGCCCCAAAATTAAACAG	ACGTTGGATGGCAAACTTCGACTTCACCTC	cctacTTTCGAAAGCCTCATCC
W1	Hb_seq_92b	ACGTTGGATGCCTTTCTCTCGCTTTCTTCG	ACGTTGGATGGTTCCGTTAGCAGCAATCAG	ggggaACCGATTGATGACGCAA
W1	Hb_seq_113a	ACGTTGGATGGAAGGAGTTGATAGGCATTC	ACGTTGGATGACCACCACAAGAATTCTGGG	TACTCAAACATAATCTAGTAGCC
W1	Hb_seq_43	ACGTTGGATGCGTGAGGCAGATGTGATAAG	ACGTTGGATGCAAGGATTGCTTCCTTCTTC	cagagGTGATAAGTCTACACCCA
W1	Hb_seq_64b	ACGTTGGATGGTTCATGTTTGCCCAGTTGC	ACGTTGGATGTTCTACACCCCCCCATTTAG	TAGAAATTTAGGAAGAAGAACAG
W1	Hb_seq_51_1a	ACGTTGGATGAGCTGTTTCAATGGCCATGC	ACGTTGGATGTGAAGCCATCATAGCCTTAG	ggcccAAAGAGGGTTCTTCCAAGC
W1	Hb_seq_98	ACGTTGGATGCCATCAACATGCCCATTTGC	ACGTTGGATGACCCATTTTGACATGCCGAG	ggtgATTGCCCGGACAAGTCCATT
W1	Hb_seq_41_2b	ACGTTGGATGAGATGAGGCAGAGATCCAAG	ACGTTGGATGAACCTCCAGCCATCAACTTC	ctcaAGCCATCAACTTCAAGCAGCA
W1	Hb_seq_25a	ACGTTGGATGTCTTCTGCAGGAGGATCGAC	ACGTTGGATGATTGCAATGGAGGGAGCTAC	ccgcATCCAGCTAATCAAAGATCAT
W1	Hb_seq_17	ACGTTGGATGAAGTACCTCCAAAGGTGTCC	ACGTTGGATGCCTTGTTGCTTTAGGTACCC	gggacGGTGTCCCCTTGTTGTTAGG
W1	Hb_seq_02_3a	ACGTTGGATGCTGTTTCAAAGACCGGGAAG	ACGTTGGATGCCATCTATGATCCATTGAAG	ACTAGTTCATAAAGCATATGAATTAA
W1	Hb_seq_26a	ACGTTGGATGGACAAGTATGCCGTGTCTTC	ACGTTGGATGTCAATTGCCGAGATCATCCC	aaggGGAGCCCCAAACGGCAACTACA
W1	Hb_seq_170	ACGTTGGATGTATAATGTGAGCGCTCGCAG	ACGTTGGATGTGGCTCCAAGTGGTTTGATG	cctCGCTCGCAGTCCAAACAGTTCCAG
W2	Hb_seq_105a	ACGTTGGATGAATGGCACTTCCATTTCTTC	ACGTTGGATGCTGTTGCCATCAAGCTCTTC	GAACCACAGCACCATCC
W2	Hb_seq_156a	ACGTTGGATGGTTGGCCTCATAGCTACTTG	ACGTTGGATGTTCAAGCGTGGCTTCTCATC	TCCTGCTGTGCATATGA
W2	Hb_seq_91a	ACGTTGGATGCAAGAAAGACAAGAGGCAGG	ACGTTGGATGATTCCGCGCAGCATATCTTC	GAGGCAGGTGTATGTAC
W2	Hb_seq_44a	ACGTTGGATGGCCGGACTTTGGCTGATTAC	ACGTTGGATGACGAAAATCTGCATTCCCCC	TCAGAAGGAATCCACTCT
W2	Hb_seq_194a	ACGTTGGATGGCATTCTCCACCAACACAAG	ACGTTGGATGTCGGCTGCGGTGAAAATGTG	GGTGAAAATGTGGGTAGA
W2	Hb_seq_191a	ACGTTGGATGAGACGAGTCGGTGCTAATAG	ACGTTGGATGAAGTGGAGATTGGAATGGCG	GAAGCTCTCTCGCTCCTCC
W2	Hb_seq_114b	ACGTTGGATGGTTATGTTTATTCCTCGGGC	ACGTTGGATGGACATGACATCCCATAGACC	CCAGAATCAGGCATTCATC
W2	Hb_seq_76a	ACGTTGGATGTGTCCTACCCAAGAAACGAC	ACGTTGGATGCATTCTTGTGTTTGTGTCCTC	GCTGTAAGAAGGTTATTGC
W2	Hb_seq_56_2b	ACGTTGGATGCAGGGTCCCCTTTTAATTAG	ACGTTGGATGACTTGAATGGAATTCAGAGG	GGTTTTATGTTTTCCACAGT
W2	Hb_seq_04a	ACGTTGGATGATTGAGAAGATGGCTTGCAC	ACGTTGGATGTATTGAATCCATGATGAAC	cccGCTTGCACTTTATAACGA
W2	Hb_seq_159	ACGTTGGATGCCTGGTAATTCCAACATTCC	ACGTTGGATGCTCCACAACTCAAATTCCAAC	TAGATTGGCTTGAATAGAAAA
W2	Hb_seq_190_1b	ACGTTGGATGGAAACTCCGGGAAGATAACC	ACGTTGGATGGTCGAGATGGCGATTAATGG	cccttACATATACACTGCCGTC
W2	Hb_seq_90b	ACGTTGGATGGTGCCGCTCGTTAACAAAAG	ACGTTGGATGACATGGGATGGGATCTCAAG	GTTTACTCTTGTCATTTTGAAG
W2	Hb_seq_149a	ACGTTGGATGAACTTCTCTGAAACACCCGC	ACGTTGGATGTGAGATGGTTGTTGAGCCAC	cttTTGAGCCACTTGTAAATGTC
W2	Hb_seq_123	ACGTTGGATGACTGTCAGGAGAGATCTAGC	ACGTTGGATGTGTTTTCTCCTTAACCCCGC	aatgcCTGGGGAAGTTACACTAA
W2	Hb_seq_36b	ACGTTGGATGGAACGGAGTGACCCATTTTG	ACGTTGGATGCAACCGGATCGTTTGATTTC	ggtggTCGTGCTAAGGAATATGT
W2	Hb_seq_193a	ACGTTGGATGCACTTCCATCCTCAACATGC	ACGTTGGATGCCTGAGGATGATCGTCTTAC	gataGTCTTACACCCAGATGGGGC
W2	Hb_seq_145b	ACGTTGGATGTTAGTGTCTGAGACGTCAAG	ACGTTGGATGGCTTGCGCACTCTAAAATTG	ccAGATATCTCAAATGTTTCAACTT
W2	Hb_seq_199b	ACGTTGGATGGGGTCACGAGCTCTATTTTC	ACGTTGGATGTAGCAGACAGATTTCAATG	cctaCTATAAACAATTTGCAGCAGA
W2	Hb_seq_195ac	ACGTTGGATGAGCTCCAATTTCCTTTGCTC	ACGTTGGATGGGAGAAGGTAAAGAAGGATG	cTAATGAAGGGAATAGATAAGGTAA
W2	Hb_seq_95a	ACGTTGGATGCATACATCATTCTCCACACC	ACGTTGGATGGGTTGGATAGTTTCTGGTGC	TTTATAATGATGGATCACAATACTAA
W2	Hb_seq_104	ACGTTGGATGCAAAAGGAAAAGGGTTGGTG	ACGTTGGATGATTAGCCCCACAACTGGTAG	gtacAGGGTTGGTGTTTCATCAGTCT
W2	Hb_seq_106a	ACGTTGGATGTTTGTGGTATGGGTGGGTTG	ACGTTGGATGTATTTTACATGGACCCATC	gGCTGTACTAGTTAGAGAATAAGATG
W2	Hb_seq_96	ACGTTGGATGCTTTGGACCACCAGATCTTG	ACGTTGGATGAGATATGGGACTAAGGCTGG	acctgGAAAATTTTTCCAGTTTCCTTT
W3	Hb_seq_216a	ACGTTGGATGTAGAGGTGTTCTCAAATGGC	ACGTTGGATGGAGCATTCATCAACATACAGC	TACATGAATCCAGGTCC
W3	Hb_seq_152a	ACGTTGGATGTGGTCCAATGACAAAGGAGG	ACGTTGGATGTCTAAGCTTCCTTCGTTCCC	CCTTCGTTCCCGTTTATT
W3	Hb_seq_177b	ACGTTGGATGTGCCACTTTTGACGTGGAAG	ACGTTGGATGAGGCGTTTCCATCGATAAGG	CGATAAGGCTGTTAGAGA
W3	Hb_seq_174b	ACGTTGGATGCACCCTGATCACCATTAGTC	ACGTTGGATGGACTAGATATGGTGCTTGAG	GCCCTGTAAATTCTATGTT
W3	Hb_seq_172a	ACGTTGGATGTGAAGAAGAGGGAAAGAGGC	ACGTTGGATGGTTTAAGGGAGGCTGAAGAG	TTCTTGTAGCAGAATTGGG
W3	Hb_seq_175a	ACGTTGGATGCAGGGAGGATCTCACTTCAC	ACGTTGGATGCTCAAGCTGTTGGAACTTGG	ATCTCACTTCACCTACAACA
W3	Hb_seq_121a	ACGTTGGATGTCTGTCTCTGAAGGTTCCTG	ACGTTGGATGGTTGGTTCTGGAGTAAAGGG	TCTGAAGGTTCCTGAAAAGA
W3	Hb_seq_31b	ACGTTGGATGTTCTTGAAGCTCTGGACCTG	ACGTTGGATGTATACGTCCTGAAGTGGGAG	ggaTGAAGTGGGAGACGGAG
W3	Hb_seq_189a	ACGTTGGATGCAAGAAGGCCAAATAGTGAG	ACGTTGGATGGGAGCATTTCTCTTAAGGTC	gctcCAGTAATGATTGGCCGA
W3	Hb_seq_58_1	ACGTTGGATGGCTGATTGATATCTCTGAGG	ACGTTGGATGGTCACAACCAAATCTTTCCC	gagCTCTGAGGATGGATTTGT
W3	Hb_seq_188a	ACGTTGGATGTCTCCACTTCTTCTGCAGTC	ACGTTGGATGTTGTTGGCCTACAAACCTCG	ctAGTCATTTCACTCTCCAGGG
W3	Hb_seq_137a	ACGTTGGATGGGGCTTGAGTCATAAACAGG	ACGTTGGATGTTGCCATGGAGATATGGACG	aagGGAGATATGGACGTAATGC
W3	Hb_seq_173a	ACGTTGGATGGCCTGACATTTGTAACGAAC	ACGTTGGATGGGTGGTATCAACTTCTTTCG	GTTTTTTAACCTTTGTCGAGTTA
W3	Hb_seq_163ac	ACGTTGGATGATGGTATCCTTCCCCTATGG	ACGTTGGATGCTTGGTTTTCTGATCACAGG	aggcGACCTGAGGATCCTGACCC
W3	Hb_seq_176a	ACGTTGGATGCAACGCAACAGCAACTCTAC	ACGTTGGATGTATCCATGTGACCATGGCTG	aattGCTGCTATTTGAAGAAGAA
W3	Hb_seq_112a	ACGTTGGATGCAGAAAAGGGCTCCAACATC	ACGTTGGATGTCACTAGGACCTGCAACTTC	cCCAACATCTATTTCAGCAAAACA
W3	Hb_seq_162	ACGTTGGATGAGTTGGCCCACTTTGAAAGG	ACGTTGGATGCTCCTTCAAGTTCCATCTCC	aaacGTTCCATCTCCTTTCCGATTT
W3	Hb_seq_187ac	ACGTTGGATGAGGATGCTTTTCCTCTTTGC	ACGTTGGATGGTCCCAGATCCTGTGAAAAC	ggCTTTGCTTATTCATTCATTGATC
W3	Hb_seq_06_2a	ACGTTGGATGAGACAAAGATTTGACTGGTG	ACGTTGGATGCAGTTACTGGAACAGACTTC	atTTCATGAGCAAGTATGTTAAAGT
W3	Hb_seq_190_2b	ACGTTGGATGGAAACTCCGGGAAGATAACC	ACGTTGGATGGTCGAGATGGCGATTAATGG	cGGAAGATATGAAAATGGAAGAATG
W3	Hb_seq_186b	ACGTTGGATGCTGTGCACAACTCCCATATC	ACGTTGGATGTGACCAGATGGTCAAAGAGG	ggacTCTTTAAATATATTAGCAGCCC
W3	Hb_seq_160_3b	ACGTTGGATGATGGACACTACAAGGCCGAG	ACGTTGGATGGCATCATCTGACTGTATGAC	gggATTTGTTCCCCTATACAGAGTAG
W3	Hb_seq_153	ACGTTGGATGCTATGCCACTTTGTTTGGAC	ACGTTGGATGTTTCTCTCTTCCACATAGCC	cctgtACAGAATTTGAGGTTAGAGCC
W3	Hb_seq_02_1ac	ACGTTGGATGCTGTTTCAAAGACCGGGAAG	ACGTTGGATGCCATCTATGATCCATTGAAG	gggtgTCAAAGACCGGGAAGAAGACT
W4	Hb_seq_169	ACGTTGGATGTTACCTAAGTACCGGGTTGG	ACGTTGGATGACTATCGCATTTCCCGATCC	CTCCGGCGTGCTCCAAC
W4	Hb_seq_154a	ACGTTGGATGCCCAAGTGGGAAATACAGAG	ACGTTGGATGCAATCTTGCGCAATCAAGAG	TTAATCCAGCGAGTTCC
W4	Hb_seq_160_1b	ACGTTGGATGATGGACACTACAAGGCCGAG	ACGTTGGATGGCATCATCTGACTGTATGAC	CAGGCCTAGGAGAGACG
W4	Hb_seq_167a	ACGTTGGATGGCGTGGATGATAAGGATGAG	ACGTTGGATGGAGTACTACATCTCGTCGTC	cGAAGGCAACTGTGAGTC
W4	Hb_seq_157a	ACGTTGGATGATGAGCCTTAGGGTTCTGTC	ACGTTGGATGACAGGGAGAGAAGTGATGAC	cGTTCTGTCCCAATCTTCT
W4	Hb_seq_155b	ACGTTGGATGAATAGCCACAGAGCCAAGAC	ACGTTGGATGATCAGGGACTTGCAGAATGG	TTACGTACGTTCCAAGCAT
W4	Hb_seq_70	ACGTTGGATGGATTTCTTCTACCCTCGTCC	ACGTTGGATGGGGAAGAGCAGATTTCTGAG	tgCCACAATCTGTTCGTGT
W4	Hb_seq_07b	ACGTTGGATGGGCTTATGGTTGCTGTGTTG	ACGTTGGATGCTGACTTCTGATCTCCACTC	TTGCAGGGTAAAGTGAAAC
W4	Hb_seq_161ac	ACGTTGGATGAAGTGCTACACAGGTTGGTC	ACGTTGGATGCTGCGTGGCCATTTTCTTAG	TTTCTTAGAATCTTCGAGGG
W4	Hb_seq_164a	ACGTTGGATGCCTGACTCACGAAACTCAAG	ACGTTGGATGAGAAGGACGCACCTGAATTG	ctccAGGCCAATTCCAGTTCC
W4	Hb_seq_86_2	ACGTTGGATGAACAGTCTTGGAAGTTGCCC	ACGTTGGATGATTACTCGTCATCACAGTGC	agaATCACAGTGCTTCTCGTG
W4	Hb_seq_63b	ACGTTGGATGAAGAGGGAATTCCACCTGAC	ACGTTGGATGGAATGTTGTAGTCAGCCAGG	ggGACCAGCAGAGGCTGATCT
W4	Hb_seq_160_2b	ACGTTGGATGATGGACACTACAAGGCCGAG	ACGTTGGATGGCATCATCTGACTGTATGAC	ccagCATTGGTCCTTATACCGA
W4	Hb_seq_182b	ACGTTGGATGCGCTCGTTTACATTTCTCAC	ACGTTGGATGCTGCATGTCCGTACTGTTAC	ttcCCGTACTGTTACATTCTCTA
W4	Hb_seq_131b	ACGTTGGATGGGATCTTCCAACTGCTTATC	ACGTTGGATGTCATAGTAATAGCATCCCGC	cccgAGCATCCCGCAAAATCATC
W4	Hb_seq_214	ACGTTGGATGAGGAGGGACTAATCTACAGC	ACGTTGGATGTAATCAGGCTCTGCAAACGG	gGCCTTTCTTGTTGATTTTCGTG
W4	Hb_seq_168b	ACGTTGGATGGCGTCTAGTCATAAGCAATC	ACGTTGGATGGTGGGGAACTAATCTAGAGG	TGGAGTTATAACACAACGTAGTT
W4	Hb_seq_198	ACGTTGGATGTCTTCCAAGGTATACTCCCC	ACGTTGGATGAAGGGATGGGCAAAGGTATG	aGAAAGTATAACAGAGCAAGACA
W4	Hb_seq_09	ACGTTGGATGCAAGCGACTACAGATAATGC	ACGTTGGATGGCTTCAACGGACCAGAATTG	cagAAAGGTAAATGTTTGAGAGGG
W4	Hb_seq_135a	ACGTTGGATGGCAGCTTGCTTCACAAGTAG	ACGTTGGATGTTCTTCGGCTCGATTATGTC	aATTCAGGTTACTCTGATTTAATCC
W4	Hb_seq_06_1	ACGTTGGATGAGACAAAGATTTGACTGGTG	ACGTTGGATGCAGTTACTGGAACAGACTTC	ccccCCAACTCGAATGGACCAAGACC
W4	Hb_seq_01_1	ACGTTGGATGCGAAAACATAGTCTCAACAC	ACGTTGGATGTTGCACCAATTGCTTCCAAC	gatagTGTGAGCTTTTTTTATGTTCT
W4	Hb_seq_136a	ACGTTGGATGAACTCCAAAGCCTTCAAGGG	ACGTTGGATGACTTTCTTCCTGAGGTGAGC	gTAAAAGTGGTAATAATGACTGATAC
W4	Hb_seq_133a	ACGTTGGATGGGACAAGTATGAAAATGTGGC	ACGTTGGATGTTAGCTGCCATGATATGACC	aataCCAAAAATTTCTTTCAAAACCAA
W5	Hb_seq_05b	ACGTTGGATGCTTACACTCAAGCACTTTCC	ACGTTGGATGTATGGCTGGACTGCATTCTG	GCACTTTCCACAGGAGG
W5	Hb_seq_41_1b	ACGTTGGATGAGATGAGGCAGAGATCCAAG	ACGTTGGATGAACCTCCAGCCATCAACTTC	AGAGATCCAAGTAGGCG
W5	Hb_seq_39b	ACGTTGGATGTATAGTGTGAGGTTGCAGGG	ACGTTGGATGGTATTTCACCCCATACCCAC	tCCCATACCCACAAGTAT
W5	Hb_seq_37b	ACGTTGGATGAAAAGGCCCGTCAAGCAATG	ACGTTGGATGAACGAGGTCGTCTATCTCTG	CTATCTCTGACAAGTCCA
W5	Hb_seq_129a	ACGTTGGATGTTGGAAGAGCATGGCCAAAG	ACGTTGGATGTGGAGCATCAGCATTAGAGG	tGCATTAGAGGGTTCGTT
W5	Hb_seq_142a	ACGTTGGATGCCTCCACACAAACTCCAATC	ACGTTGGATGTGCAATAATGGGATGGCCAC	TTCCAAAAGCTTGACATTG
W5	Hb_seq_212a	ACGTTGGATGTGCTCCTAGAGGAGAGTAAG	ACGTTGGATGCTCTCTGGCAACAGAAGAAG	GGAGAGTAAGCAGTTACTA
W5	Hb_seq_202b	ACGTTGGATGCCAAAGCACCCAGAAACTTG	ACGTTGGATGCGTTTTCCAGCTGACCATTC	cccCTTCGTCTGCCGCGGCT
W5	Hb_seq_29ac	ACGTTGGATGTTAATGGCTGGTTGGGACTC	ACGTTGGATGTTCCAGTAAGCGTCAATCTC	ggAGCGTCAATCTCTTCTTT
W5	Hb_seq_218b	ACGTTGGATGTGCTATGATGACGGGAATGC	ACGTTGGATGATTCTGCTTGTGCCCACTTG	AGTCCAAGATTGGTTGAAGC
W5	Hb_seq_30b	ACGTTGGATGATGAGTACATTAGCGCTGGG	ACGTTGGATGCCATGAAAGCAGGAGCAATG	cccGTTGTTGTCCAAGTTGTA
W5	Hb_seq_50a	ACGTTGGATGGAATTAGGGCTAGGACTCTC	ACGTTGGATGGCTGGTACTTAGGATTAGGG	acCTTCGTCTTTCTCTCAATTC
W5	Hb_seq_18_3	ACGTTGGATGCAGTTAAATGGAGTCCATAG	ACGTTGGATGAAGAAGGTCAAGTCATTGCC	ttggCAAGTCATTGCCAGCACC
W5	Hb_seq_71b	ACGTTGGATGAAGACAAGATTCGCCCTCTG	ACGTTGGATGCTGTCGTTACTATCCACCAC	aAAAAATAAGACCCTGAGTGTT
W5	Hb_seq_15a	ACGTTGGATGGATTGCAGCAGCACGCTTAC	ACGTTGGATGAATCTGTTGTGGCTGGAACT	cctAATTTAGACTCGAGGGAATA
W5	Hb_seq_38_1	ACGTTGGATGGTTGAATTTGCCGGAGTATG	ACGTTGGATGCAATTACAGATCATACACATC	gggaCCGGAGTATGAATCAGGAA
W5	Hb_seq_220	ACGTTGGATGCTTTTACTCGAGAGAGGCTG	ACGTTGGATGCTATGAGGCTTTGCATAACC	ccttCTTTGCATAACCTTTTTCGC
W5	Hb_seq_147	ACGTTGGATGAACCGGTGGACACCCAAATG	ACGTTGGATGGACTGGAATATTTCTGCACC	CTTGATCAAAAGAGAAAAACCAAG
W5	Hb_seq_75a	ACGTTGGATGTGGGTTGTGAGTTCCTGTTC	ACGTTGGATGCATCTGATGACCAACAGGAC	gggaGAAAGGGAATGGTAGATTCT
W5	Hb_seq_222	ACGTTGGATGCCTTACTTTAGCTGTCTGTG	ACGTTGGATGCGGCCAGATCGGAATTGTAG	ccctAACCCAGAAAATATCTGAGAA
W5	Hb_seq_77_2a	ACGTTGGATGGCCATAGCAAAACTACAAGTG	ACGTTGGATGGGTAGGAGGGTTCATAAATC	GGGTTCATAAATCATAATGAGTAAG
W5	Hb_seq_110b	ACGTTGGATGTGCTTTCCACCCAAACCAAG	ACGTTGGATGCCACAGTTGCAGACTATGAC	agtaCACCCAAACCAAGATTACCTTT
W5	Hb_seq_224a	ACGTTGGATGATATGGTGCTTTACGGCGTC	ACGTTGGATGAATCCGGTTGCAGCTCATTC	ggagCATTCTTGAGGCAAGGGACCCA
W5	Hb_seq_197a	ACGTTGGATGAAACGGCAGGTTGCTGTATG	ACGTTGGATGTTGGTACGCTTCTGAACTAC	TACAATTAACTTTTGCTATTAACTATT
W6	Hb_seq_69b	ACGTTGGATGAACGCCATTGCCTCCTTTTC	ACGTTGGATGTCTTTATAGGCTGCCATCCG	GCCCTTCTCCTCTTTGC
W6	Hb_seq_150b	ACGTTGGATGCTCTAAGGCTTGGGATTCTG	ACGTTGGATGGCACAAAAACTTGAACCCTG	TTGAACCCTGAATGGAA
W6	Hb_seq_200	ACGTTGGATGCAAGAAATTGCCTGTCCCAG	ACGTTGGATGACCTTGACTCTCTACCACTG	CTGTCCCAGTATACTCAA
W6	Hb_seq_165	ACGTTGGATGGGAACTGAAGAGGGAATGTG	ACGTTGGATGATTCTATCTTTGGAAAGCG	TTTGGAAAGCGCAAGAAA
W6	Hb_seq_18_1b	ACGTTGGATGCAGTTAAATGGAGTCCATAG	ACGTTGGATGAAGAAGGTCAAGTCATTGCC	TTGAAGAAGAATGGCGTG
W6	Hb_seq_62	ACGTTGGATGGGCTGCTGCAGATTGTATTG	ACGTTGGATGTTGACGCAGTGCTTCTAAAC	GCTTCTAAACATGAGAGCC
W6	Hb_seq_207	ACGTTGGATGGAGCTGTGTACATTTTCTCC	ACGTTGGATGCTGCACATATATCACTCCGC	CCTAATTAACCATTGCAGAG
W6	Hb_seq_205a	ACGTTGGATGTGCATGCTCCCCATAGAATC	ACGTTGGATGGGCCTTGAAAGTGGATCCAG	tgcAGTGGATCCAGTCTACC
W6	Hb_seq_103	ACGTTGGATGGCCAAGAAACATGCCAAGTC	ACGTTGGATGTCCAGAGCTCGACCATAATC	CAAGTCATTCACACTCTCAAC
W6	Hb_seq_35b	ACGTTGGATGAAATGGAGTTCCATGGGAGG	ACGTTGGATGTTTTGCTTCTTCCTCTGCTG	ccccGGGAGGCCACACAGGAG
W6	Hb_seq_65a	ACGTTGGATGGAGTTCTGTTTAACTTGGTG	ACGTTGGATGATGGCGATGGCCCTTTTTAC	TGTTTAACTTGGTGTAATCGT
W6	Hb_seq_111a	ACGTTGGATGAAAGTCCATGCAGTTCCCAC	ACGTTGGATGCTGAAACAAACAGGGTCTTC	aGTTAGAGTTGAAAACAGGAC
W6	Hb_seq_181b	ACGTTGGATGATATCCAGGCGACACAGAAG	ACGTTGGATGTCCCTTTGGGTCCAATTGTC	gtgcaGATCATTCCCCCCTTGG
W6	Hb_seq_139a	ACGTTGGATGGACTACTTGGGCACTATTGG	ACGTTGGATGCTCTACCAAGAGCCTCAATG	ttccTGCTGCTGTTTTATTGCCT
W6	Hb_seq_118	ACGTTGGATGAGCTATAGCTAGCTAGCTTC	ACGTTGGATGGGGCATCGTTGAGTTAATCC	AGCTTCATAGCTAATGTATAGTA
W6	Hb_seq_45_1	ACGTTGGATGCCAGTTTTGAGAAGTTAAGC	ACGTTGGATGTGGCAACCTAAACTCTGTCC	TACTGTGGTTTATGAAGCTTTAG
W6	Hb_seq_58_3	ACGTTGGATGGCTGATTGATATCTCTGAGG	ACGTTGGATGGTCACAACCAAATCTTTCCC	gagGACTCAGATCAAGGATGGATT
W6	Hb_seq_18_2	ACGTTGGATGCAGTTAAATGGAGTCCATAG	ACGTTGGATGAAGAAGGTCAAGTCATTGCC	gggaGTGATCACATGGATAAGAAC
W6	Hb_seq_23	ACGTTGGATGCCGAACACTGCACTTTCTTC	ACGTTGGATGCCTTACTAAGCTTCCAGGTG	ggGTTTAAAGAGGAAGGATTTTGG
W6	Hb_seq_38_2ac	ACGTTGGATGGTTGAATTTGCCGGAGTATG	ACGTTGGATGCAATTACAGATCATACACATC	TTACAGATCATACACATCAACAATA
W6	Hb_seq_03a	ACGTTGGATGCGTAAATGCCCTTGATTTCC	ACGTTGGATGTATTCCCCTGGAATTGCGAC	ttaaATGGATGCCACCATGGACAAT
W6	Hb_seq_219a	ACGTTGGATGCTGGTGTCAGATTCAACTGC	ACGTTGGATGAGAAGCCAACCATGTCTCTG	ggggcGCCTCCAATAAAAAGTGCAGA
W6	Hb_seq_151	ACGTTGGATGCCCTGAACATCATAACTAAC	ACGTTGGATGGAAGAGGTTTATGTTATGAG	tggccGATATTAATGTTTTGTGGAGC
W6	Hb_seq_223	ACGTTGGATGGAAATGCAGGATTGCTTGGG	ACGTTGGATGGCTTCAAAACTCTGGAAACG	ccccTGAGACCATAACTCAAATGATTC
W7	Hb_seq_208a	ACGTTGGATGGGATATCTACAGTCTTAGGC	ACGTTGGATGCCCAAATGAGGGACAAAACG	CCCTTTTCTGTCACTGC
W7	Hb_seq_52a	ACGTTGGATGTTTCTTCACCCAGGAGAGTC	ACGTTGGATGTTAGCACCGGTTTGTCTCAG	CAGTGGATTTCTTGCTG
W7	Hb_seq_58_2a	ACGTTGGATGGCTGATTGATATCTCTGAGG	ACGTTGGATGGTCACAACCAAATCTTTCCC	TTCATCAGTTGGAAGCCT
W7	Hb_seq_120a	ACGTTGGATGTTGGCCAAAGATCCTGCAAC	ACGTTGGATGATGAAGTACCTGGCAAGGTC	gCTGTAGCTGTGTCCGTC
W7	Hb_seq_10b	ACGTTGGATGTCCTGAACTTCTTGATACCC	ACGTTGGATGCCTCATAGTCCTTCTTCCTC	gtCCACTGATTTCCCACAC
W7	Hb_seq_211a	ACGTTGGATGTGTTGTTATGACATGGAGGG	ACGTTGGATGGCATTGCTCAGGTTAACGTC	ggAGGTTAACGTCCAATGC
W7	Hb_seq_225b	ACGTTGGATGCGAAGAGTGTGATTAGGAAC	ACGTTGGATGCTTGCTGCAGGTAATCTCAC	GCAGGTAATCTCACATGCCC
W7	Hb_seq_117b	ACGTTGGATGCATTAGAAGAAGACGGCGAG	ACGTTGGATGATCGAATGGACCAAGCGTAG	GAAGACGGCGAGACTGGAGC
W7	Hb_seq_13a	ACGTTGGATGGAGAAGGAAGCACAATTGGG	ACGTTGGATGTTGCTCTCTTACTGCACCAC	gggtGGCCAATTGTTTCTTCT
W7	Hb_seq_46b	ACGTTGGATGCAGAGGATTTTCTTGGCCTG	ACGTTGGATGTCCTTGACCACAAGTTCACC	cccgACCATTAACGAACTCTCT
W7	Hb_seq_53	ACGTTGGATGCCATTAGGACCCCTTTTACC	ACGTTGGATGTCAGCAGATTGGCAGACTTC	CAGACTTCAAAAAACACAACAT
W7	Hb_seq_42b	ACGTTGGATGCCTCAATGAGAAGGGAGAAC	ACGTTGGATGGAGGCAGTTTGTAACTCAGC	ggaggACTGAAACCTGCTGCTG
W7	Hb_seq_226a	ACGTTGGATGGTCCAAACTTTGGAGCTGAG	ACGTTGGATGGAGGCATGTCTACCAGATTG	ccgcTTGTACTATCAACCGATGC
W7	Hb_seq_221	ACGTTGGATGTTCAAGGTAACCGTCAGCAG	ACGTTGGATGCCATCAAAATACGGTGAGTC	cTGTCAAAGATAGCAACTGGTAA
W7	Hb_seq_127a	ACGTTGGATGAAGCCATTTTCACTGCTCCC	ACGTTGGATGCCTTTTCCAGTACTTCTCCC	ccccaCAGTACTTCTCCCTGATAA
W7	Hb_seq_67	ACGTTGGATGCAGAGGAAAAGGTTTGGTGC	ACGTTGGATGCTCGAAAATCATCCAATACC	AAACTAGTACAATAACAATGCGAT
W7	Hb_seq_20a	ACGTTGGATGGATCTTATCAGGCAATTGGC	ACGTTGGATGCAGGAAGTGAGATACATGGG	caacACCTCCAATAGAACCCTCTTC
W7	Hb_seq_47a	ACGTTGGATGTCAAGGAGTTGTGTCCAGCC	ACGTTGGATGTCGGCGGAAGCAATATTCTC	cccccAAGCAATATTCTCCGCCGCT
W7	Hb_seq_141b	ACGTTGGATGCGAATTTTGCATCGAGATCC	ACGTTGGATGGATTGAGATCTCTTGAAGGG	tcaacCATATCACTGCGATCAGAAC
W7	Hb_seq_122	ACGTTGGATGTGGGCATCAAGGTGTATATG	ACGTTGGATGCCCCACAGCGGTATCAAAAA	gaagTATAAGTCTTTGAGCCAATCT
W7	Hb_seq_08b	ACGTTGGATGGCAGCATGATTGCTTCTTCC	ACGTTGGATGGCGTTTGAGAAAGAACGAGC	ggccgCCTAAGTCTCTCAATTTGAAT
W7	Hb_seq_140b	ACGTTGGATGCTCATTTCAAGGGTGCGAAG	ACGTTGGATGGTAGCTGGACGCAATGAAAG	agGTTAGTTAATGTGGATTTTACTTC
W7	Hb_seq_115	ACGTTGGATGCCTTTCATACCACTCCTCTG	ACGTTGGATGATTCACTCAGGTGCAACAGC	ttcagACCACTCCTCTGTTCTAATCCC
W7	Hb_seq_128ac	ACGTTGGATGCTTCTGCTGTGCTTGTTTGC	ACGTTGGATGATGAGTCGGGCTGAAGAAAG	tccCCTATTTTAAGGAACAGTCAAAAC
W8	Hb_seq_180b	ACGTTGGATGCATAATCCTTCTTCCTCCTC	ACGTTGGATGGGCAGATAGAACACTCATGG	CTTCCTCCTCCACCTCT
W8	Hb_seq_125a	ACGTTGGATGAACCGATTAAGCATCTCCAC	ACGTTGGATGAGATGCATATGCATTGTGGG	AGCATCTCCACATTCAG
W8	Hb_seq_11_2a	ACGTTGGATGTAAAGTACTGGTGGTTGTAG	ACGTTGGATGCATCAAGGAAGATACTCGTC	GGAAGGTGCAGCGCAAG
W8	Hb_seq_143a	ACGTTGGATGGCAGATGACAGCAAATAGCG	ACGTTGGATGATTTGGATAGTCCTTCGGGC	ATTCTCTCTGTGCAAAGG
W8	Hb_seq_14	ACGTTGGATGCACATATCGGTTGTTGGAGG	ACGTTGGATGCCTTCATTTACCTTCTTGGC	TGGCTTCTTTGGTATTGA
W8	Hb_seq_87a	ACGTTGGATGTTCTCAGTGGGCAACAAAGG	ACGTTGGATGGTACAACGATGTTGTTCGTG	aACTCTATATCCCTGCTCA
W8	Hb_seq_158a	ACGTTGGATGCAAACTGGCATCTTGTTGCG	ACGTTGGATGGGGATTTATCAGTAGGCTC	ggGTTGCGCAATGGAAATA
W8	Hb_seq_124a	ACGTTGGATGGCCTGATCCTGATTTTGCTG	ACGTTGGATGTGGCTCAAAATGGCACAGAC	cTTTTGCTGCTCAACAAACC
W8	Hb_seq_12ac	ACGTTGGATGAATGGTCGGCAACTGTTGAG	ACGTTGGATGAGTATCTACCAGCAAAGCGG	GGACAAACAAAGAAAAGTCC
W8	Hb_seq_201a	ACGTTGGATGCCGCTTGGCAAAATACTGTG	ACGTTGGATGCTTGAACAGTCTCCCATTTC	cAATGTTCCATTCGAATACAA
W8	Hb_seq_108b	ACGTTGGATGATCCATAGGCTAGGAACACC	ACGTTGGATGGTCTGTTCTTCACTCCTACC	ggggCAGTCATCACCCTTCAT
W8	Hb_seq_119a	ACGTTGGATGATTTTGAGGAAGCATGGCAG	ACGTTGGATGAGGGCATCATCTGAACTGAC	TGGCAGAATTATTGTGAGAAA
W8	Hb_seq_146a	ACGTTGGATGAACCCCGATAGCAGTATGTG	ACGTTGGATGCACACCTGCCAAAAGGTTTC	ggagTGGGGAGCCCACGGTAG
W8	Hb_seq_02_2a	ACGTTGGATGCTGTTTCAAAGACCGGGAAG	ACGTTGGATGCCATCTATGATCCATTGAAG	acCAAAGCCTGCAGAAACTGTG
W8	Hb_seq_40b	ACGTTGGATGCTGTGTGCTCCAAGATTATC	ACGTTGGATGTTCGTTCTTGACTGGTCTGC	ACCAAATTCGATACTCTTCGATT
W8	Hb_seq_72b	ACGTTGGATGGAAGCATGCGGCAAAGAAAG	ACGTTGGATGAAATCCCCCAGCTCCTATTG	aattCGGCAAAGAAAGATCCAGA
W8	Hb_seq_213a	ACGTTGGATGAGTCGTCCTTGTAGATAGGG	ACGTTGGATGGTCTGGGTAATAAGCATCTG	cgggaTGGCAGGAGGATTCTGCT
W8	Hb_seq_81	ACGTTGGATGGGCCAATCACCACAATGTTC	ACGTTGGATGGTCAAATACTCAGGGATTGG	ccccGTGCAAAACCGCATATTCAA
W8	Hb_seq_28b	ACGTTGGATGTCTGGAATGAATGCTTATG	ACGTTGGATGGGAAAGAAAAGTCTGATTAAC	CAGACAATTTAAACTATCCAGAAA
W8	Hb_seq_215a	ACGTTGGATGTGGGAATTCTGGTATCTTGC	ACGTTGGATGAAGTCATCTACGTGGGAAGC	GAAGCTTCCAGCTAATATTACTAGG
W8	Hb_seq_130	ACGTTGGATGGCATGCCAAGTAGCATAGTC	ACGTTGGATGAGTGTGTCCTCCAATAAGCG	gATCAGGATAATGGTACAAATACAT
W8	Hb_seq_101b	ACGTTGGATGCTTCGCCTCAGAATTCCTTG	ACGTTGGATGGAATGCCTTTACCCCATGAG	gggagTGGTATTGTTTGGCATTTAC
W8	Hb_seq_22a	ACGTTGGATGCCATTCCTGCATGAACAGTC	ACGTTGGATGATAGTGATTGCTTTGCGGAG	tctcgTTGTCCTTCTCTGCCTCCATGA
W8	Hb_seq_33	ACGTTGGATGAAGAGGGATGTGTCAAGAGC	ACGTTGGATGTGTGGTGGTGATCACTATGG	cccccGAAGAAGACCTTATTAACCCAA
W9	Hb_seq_99b	ACGTTGGATGAGACAGATGTTGGGTTCAGG	ACGTTGGATGTCGCCAATACCCCTTTCAAC	TACCTTCGTTCCACCAT
W9	Hb_seq_100	ACGTTGGATGAGGGAAGACAGTTGTTCTTG	ACGTTGGATGGCATCCTTCATGCATTCAGC	ATGAGGATGAAACCCAA
W9	Hb_seq_166b	ACGTTGGATGCTCATTTCCACCCCTTTGTC	ACGTTGGATGCTGCGAAGTTAGCCATGAAG	gACCCCTTTGTCTGTCCC
W9	Hb_seq_74b	ACGTTGGATGGAGCCACACTTGTATTTGTC	ACGTTGGATGGCCAAGCAAAAGAAAGTGCC	ctTCCTTCCCTTCACACTC
W9	Hb_seq_73_1b	ACGTTGGATGTGGCGCTTATGCCTCGTATG	ACGTTGGATGTTTCTCATCGACGGCAACTC	TCTGAGTCTTTCTTTACCT
W9	Hb_seq_78b	ACGTTGGATGTCGCGTGAGAAATGATGGAG	ACGTTGGATGTCAGAAGAGATTCCCTGGTG	aaCAGTCACGGGCTCATCG
W9	Hb_seq_209a	ACGTTGGATGCAGAGTAACAGAACCGATGC	ACGTTGGATGTCTCAAGGTCAGATCATCAC	AGACTATGCAGAGCTAAAG
W9	Hb_seq_59_1a	ACGTTGGATGCGCATGCACAGTCGAGGTAA	ACGTTGGATGAATTTGAGATGGCGTCAAGC	gccGGCAAAGCAGATGCCGA
W9	Hb_seq_93b	ACGTTGGATGCAACACTCTGGAATCCTCTC	ACGTTGGATGAAGAGAATACGATGGATGGC	AAGCAGAAGAAGTAGAAAAA
W9	Hb_seq_54a	ACGTTGGATGGATTGAGGAGAAGCAGAAGC	ACGTTGGATGTGCAGCAAAGTCCTCGTAAC	acAGTCCTCGTAACTATCAGT
W9	Hb_seq_19ac	ACGTTGGATGTGAGGCCATGAACAATGCAG	ACGTTGGATGCTGTGGGTAAAGATACTTGC	AGATACTTGCTTATTGTCATT
W9	Hb_seq_79a	ACGTTGGATGAGAACTGCAAACCTTGCCTC	ACGTTGGATGGCACTTACTACACGAGATGC	ggacCGAGATGCAGGGTTGTT
W9	Hb_seq_32b	ACGTTGGATGTCCTTCAGTTTCTTTCCAGG	ACGTTGGATGTCCTGTTCCTTTGCTTTCTC	ctAGGATTTCTCAAGAGCGAAT
W9	Hb_seq_203a	ACGTTGGATGAGTCGGTTCTGATTGGAAGG	ACGTTGGATGTTTCCATGGGTGGCTGATAG	CAGTTACAACAGATGTTGAAGA
W9	Hb_seq_82b	ACGTTGGATGCGATAATTGAGAGCACTGAG	ACGTTGGATGTGGAAGAAACGAGCTCCTTG	gtctaTGCCTCTCAATCGTTCTC
W9	Hb_seq_206b	ACGTTGGATGTTGAGCCACTTCCCTCAAAG	ACGTTGGATGAGGGTCTCGTTAAAATGTGC	cttaCCTCAAAGGCTCAATCAAA
W9	Hb_seq_217a	ACGTTGGATGATATCCCTGTGTTGGACTGC	ACGTTGGATGCAAATGGTGTTGTGCAAGCG	gggtACTGCAGCTTCTCTACTAAA
W9	Hb_seq_60_2b	ACGTTGGATGAGAAGGACCTGTGGAAAACC	ACGTTGGATGAGCAGAACCAGAAAGGACAG	gaacGGACAGTAAGCAAATTGTTG
W9	Hb_seq_66a	ACGTTGGATGAAGCAAAGCAGTACTTGGTG	ACGTTGGATGTACACCAGCAACCCAACTAC	ACCCAACTACTATTATACATAACCA
W9	Hb_seq_171ac	ACGTTGGATGAGACTCTGAAACACACACCC	ACGTTGGATGTCAGCTGGCCTTCAATGATG	gattAAACACACACCCAAATTTTAT
W9	Hb_seq_94b	ACGTTGGATGTGACTGTTTGAAGTTAAGG	ACGTTGGATGGAAACAAGGGAGATATGGGC	ttctAGTATTCTGCAAATCAGATTTT
W9	Hb_seq_77_1a	ACGTTGGATGGCCATAGCAAAACTACAAGTG	ACGTTGGATGGGTAGGAGGGTTCATAAATC	AGCAAAACTACAAGTGTCAAATTATA
W9	Hb_seq_102b	ACGTTGGATGACAGCCTAAGGCCTCAAAAC	ACGTTGGATGAAACCTTACCAGACCCAGAC	aattgAGTTAAAGCTTCCAGTGGCGG
W9	Hb_seq_73_2	ACGTTGGATGTGGCGCTTATGCCTCGTATG	ACGTTGGATGTTTCTCATCGACGGCAACTC	cttaTCATCGACGGCAACTCAGCACCT
W10	Hb_seq_55b	ACGTTGGATGGAACTGTAATCCTTTGTTTG	ACGTTGGATGGGATTAACAGAATGGGGAAC	AGGAAAACACCCTACAC
W10	Hb_seq_132a	ACGTTGGATGCACAGAGATTATTAGACAG	ACGTTGGATGTCCTCTTACACGAGTAGAGC	ACGAGTAGAGCCTACAT
W10	Hb_seq_97	ACGTTGGATGTTCTGCTCGCCAGTGTTACC	ACGTTGGATGTTCCTGGGATGCTGATGCTG	TGACTGGGCTGCTAGCGG
W10	Hb_seq_51_2a	ACGTTGGATGAGCTGTTTCAATGGCCATGC	ACGTTGGATGTGAAGCCATCATAGCCTTAG	TCTGCAAGCCATTGCCTGT
W10	Hb_seq_16b	ACGTTGGATGTAAAGAGGCAGCAGCCAAAC	ACGTTGGATGTTGAGGTTGGAAAAGGCAGG	tgCTCTTGGGTTATGGGAC
W10	Hb_seq_11_1a	ACGTTGGATGTAAAGTACTGGTGGTTGTAG	ACGTTGGATGCATCAAGGAAGATACTCGTC	gGGTGGTTGTAGTCGAGAC
W10	Hb_seq_59_3	ACGTTGGATGCGCATGCACAGTCGAGGTAA	ACGTTGGATGAATTTGAGATGGCGTCAAGC	GATGGCGTCAAGCCTTTCTT
W10	Hb_seq_45_2b	ACGTTGGATGCCAGTTTTGAGAAGTTAAGC	ACGTTGGATGTGGCAACCTAAACTCTGTCC	cacgCAATTCTCACCTGTCGT
W10	Hb_seq_68b	ACGTTGGATGCAGAGTTCGCCAAGAAGATG	ACGTTGGATGCCCAATCCTCAGCAACAGTC	ccctAAGATGCCACATGTCAC
W10	Hb_seq_49a	ACGTTGGATGAGTTTAGCCACTACGCTCTC	ACGTTGGATGGACTGAGCAGTGAAGATGAC	gggaTACGCTCTCGAATGGGC
W10	Hb_seq_192b	ACGTTGGATGTTCCGCACTTCTTCCTCTTC	ACGTTGGATGCCAAGTGGGAAATGAAGCTG	GTTCTCAAAGGTAAAATTGTGC
W10	Hb_seq_85b	ACGTTGGATGAATCAAATGAGCTCGTCCGC	ACGTTGGATGTGGAGCACTCTTGACAGTTC	gggagTGGTTCATTCGGCGGCG
W10	Hb_seq_196b	ACGTTGGATGACCCTGCATTTGGAACTCTG	ACGTTGGATGTGTATCGATCATTGGCTGAG	TTTTGTATAATTCCACATTCAAA
W10	Hb_seq_138ac	ACGTTGGATGAGTGAGTGCTGCCAGCAAAG	ACGTTGGATGGGGATTGAGAGAGATGATGC	tCCAGCAAAGATATTTCTTCAGA
W10	Hb_seq_116_2	ACGTTGGATGAGGTGGTGGGTAAATATGGG	ACGTTGGATGGGTCATCTCTCTTCCTCTTC	ttttcATCTCACAGTTTCTCTCTT
W10	Hb_seq_204b	ACGTTGGATGGTAGCCACCCTAATTCTTCC	ACGTTGGATGCAAGACCAAGGTTGATCCTG	aggcAAAACTGGGATGCTCTGCTC
W10	Hb_seq_83b	ACGTTGGATGAACCACCAAGTTGCCAACAC	ACGTTGGATGACCCAAGAATAGGAGTGGAG	ttgcaAACACTCTTGGCCCCTGCAA
W10	Hb_seq_107ac	ACGTTGGATGACAACCAACATGAACACCAC	ACGTTGGATGCCCCTGTTCAGTATTAGTTG	aaccTGAACACCACAGAAGATTTTT
W10	Hb_seq_21a	ACGTTGGATGTTGGCTTTGTTCTCTGAGGC	ACGTTGGATGCCCGTGAAGCTCTCCTTTTA	gggtgCTCTGAGGCAGCTTCAATCA
W10	Hb_seq_56_1b	ACGTTGGATGCAGGGTCCCCTTTTAATTAG	ACGTTGGATGACTTGAATGGAATTCAGAGG	ATCAAATTTATAAGTTCTTTACAAAG
W10	Hb_seq_88b	ACGTTGGATGCATGGGATACGATATAGATG	ACGTTGGATGCGACAGATTTTTTCGGAGTC	CTTTTTCTTTCATTTTCATATTTCTTT
W10	Hb_seq_84b	ACGTTGGATGATAGGCGGAGTCTTTGGAAC	ACGTTGGATGTGGTCCATTCTTAGTCTAGG	ccccAAACTTATTTGTTCTTGTTCATT
W11	Hb_seq_27a	ACGTTGGATGACGATGCATCCTCTTGTTTC	ACGTTGGATGGGGATAGATTCGAATATGAG	TAATAGCCCGCAGCCTT
W11	Hb_seq_24ac	ACGTTGGATGGCTTCGTTTTCAGATGTTTG	ACGTTGGATGTTTTCGTCAGGGCTGTTGTC	GTACAACTGGGGGTGCC
W11	Hb_seq_59_2	ACGTTGGATGCGCATGCACAGTCGAGGTAA	ACGTTGGATGAATTTGAGATGGCGTCAAGC	CAGTTGGCTCAAGATTTC
W11	Hb_seq_60_1b	ACGTTGGATGAGAAGGACCTGTGGAAAACC	ACGTTGGATGAGCAGAACCAGAAAGGACAG	CAAAAGGATCACTGAGGTG
W11	Hb_seq_89b	ACGTTGGATGAGAAAATGTGCAGCCCTTCC	ACGTTGGATGACCCCCCAAGATCTCATTTC	CAAGATCTCATTTCCTACAG
a- polymorphic SNPs; b- monomorphic SNPs; c- SNPs associated to QTLs
